# Supplementary material for: Exploring access to health and social supports for intimate partner violence (IPV) survivors during stressful life events (SLEs)—A scoping review
Source: PLoS One. 2024 Dec 2;19(12):e0313613. doi: 10.1371/journal.pone.0313613 (PMC11611170; doi:10.1371/journal.pone.0313613)
Supplement: S1 Table — (XLSX) [file pone.0313613.s004.xlsx]

## Sheet: Table A_Abst_Srn_Exc_5228
Table A_Excluded Articles from Title and Abstract Screening and notes on reasons for exclusion (n=5228)
#	Study	Published Year	Title	Journal	Volume	Issue	DOI	Authors	Pages	Covidence #	Notes	ABSTRACT
1	Aakvaag 2019	2019	Shame predicts revictimization in victims of childhood violence: A prospective study of a general Norwegian population sample.	Psychological Trauma: Theory, Research, Practice, and Policy	11	1	10.1037/tra0000373	Aakvaag, Helene Flood; Thoresen, Siri; Strom, Ida Frugard; Myhre, Mia; Hjemdal, Ole Kristian	43-50	#2863	Was not about accessibility to formal/informal supports during a stressful life event OR not in high income country OR was about Prevalence/Incidence of IPV only OR not intimate partner violence (child-parent dynamic) OR Review/Opinion/Commentary/Conference Abstract	Objective: Victims of childhood violence often experience new victimization in adult life. However, risk factors for such revictimization are poorly understood. In this longitudinal study, we investigated whether violence-related shame and guilt were associated with revictimization. Method: Young adults (age = 17-35) exposed to childhood violence (n = 505) were selected from a (Country) populatio…
2	Aarø 2014	2014	Promoting sexual and reproductive health among adolescents in southern and eastern Africa (PREPARE): project design and conceptual framework.	BMC Public Health	14	1	10.1186/1471-2458-14-54	Aarø, Leif Edvard; Mathews, Catherine; Kaaya, Sylvia; Katahoire, Anne Ruhweza; Onya, Hans; Abraham, Charles; Klepp, Knut-Inge; Wubs, Annegreet; Eggers, Sander Matthijs; de Vries, Hein	54-54	#5617	Was not about accessibility to formal/informal supports during a stressful life event OR not in high income country OR was about Prevalence/Incidence of IPV only OR not intimate partner violence (child-parent dynamic) OR Review/Opinion/Commentary/Conference Abstract	Background: Young people in sub-Saharan Africa are affected by the HIV pandemic to a greater extent than young people elsewhere and effective HIV-preventive intervention programmes are urgently needed. The present article presents the rationale behind an EU-funded research project (PREPARE) examining effects of community-based (school delivered) interventions conducted in four sites in sub-Sahara…
3	Abafita 2020	2020	Pattern and outcomes of injuries among trauma patients in Gedeo Zone, Dilla, south Ethiopia: a 5 years retrospective analysis.	Ethiopian Journal of Health Sciences	30	5	10.4314/ejhs.v30i5.14	Abafita, B. J.; Abate, S. M.; Kasim, H. M.; Bivash Basu	745-754	#5947	Was not about accessibility to formal/informal supports during a stressful life event OR not in high income country OR was about Prevalence/Incidence of IPV only OR not intimate partner violence (child-parent dynamic) OR Review/Opinion/Commentary/Conference Abstract	BACKGROUND: Injury has become a life threatening community health problem associated with significant mortality and morbidity worldwide. The aim of this study was to assess the burden of injury in Dilla University Hospital. METHODS: Institution-based retrospective cross-sectional study was conducted from January 2015 to June 2019. Data was collected using questionnaire adapted from WHO injury sur…
4	Abaya 2019	2019	Characteristics and behavioral risk factors of firearm-exposed youth in an urban emergency department	Journal of Behavioral Medicine	42	4	10.1007/s10865-019-00054-z	Abaya, Ruth; Tita Atte; Herres, Joanna; Diamond, Guy; Fein, Joel A	603-612	#1509	Was not about accessibility to formal/informal supports during a stressful life event OR not in high income country OR was about Prevalence/Incidence of IPV only OR not intimate partner violence (child-parent dynamic) OR Review/Opinion/Commentary/Conference Abstract	Assessing firearm access among adolescents with behavioral health risk factors is important for the primary prevention of suicide and interpersonal violence. We describe self-reported firearm access and the associated behavioral risk factors and demographic characteristics in a cross-sectional study conducted in the emergency department of an urban pediatric hospital from June 2013 to June 2014. …
5	Abbott-Egnor 2018	2018	Child Sexual Abuse and Prenatal Care: Understanding Screening, Modifications, and Proper Care.	Child Sexual Abuse & Prenatal Care: Understanding Screening, Modifications & Proper Care				Abbott-Egnor, Wendy	2024-01-01	#5420	Was not about accessibility to formal/informal supports during a stressful life event OR not in high income country OR was about Prevalence/Incidence of IPV only OR not intimate partner violence (child-parent dynamic) OR Review/Opinion/Commentary/Conference Abstract	Research has shown that 1 in 9 women in prenatal care have a history of childhood sexual abuse. Pregnant women with a history of childhood sexual abuse are at increased risk of depression, somatization, preterm contractions, posttraumatic stress symptomology, and re-traumatization. The purpose of this study was to bridge the gap in literature between research and practice. Data was collected from…
6	Abdul-Adil 2018	2018	Navigating the vortex of community violence: Applying the STRONG families treatment approach for gang-involved youth.	Violence and trauma in the lives of children: Overview of exposure.	1			Abdul-Adil, Jaleel; Suarez, Liza M	99-119	#2887	Was not about accessibility to formal/informal supports during a stressful life event OR not in high income country OR was about Prevalence/Incidence of IPV only OR not intimate partner violence (child-parent dynamic) OR Review/Opinion/Commentary/Conference Abstract	Recent research suggests that an epidemic of interpersonal violence is rampant among contemporary youth and communities in the United States. This chapter will focuses on the segment of contemporary youth who are most vulnerable to community violence-urban adolescents of color. It will summarize the challenges youth experience and provide an example of an integrated treatment program for urban ad…
7	AbdulmohsenAlhalal 2012	2012	Identifying Factors that Predict Women's Inability to Maintain Separation from an Abusive Partner.	Issues in Mental Health Nursing	33	12	10.3109/01612840.2012.714054	Abdulmohsen Alhalal, Eman; Ford-Gilboe, Marilyn; Kerr, Mickey; Davies, Lorraine	838-850	#4681	Was not about accessibility to formal/informal supports during a stressful life event OR not in high income country OR was about Prevalence/Incidence of IPV only OR not intimate partner violence (child-parent dynamic) OR Review/Opinion/Commentary/Conference Abstract	In this study, the extent to which nine indicators of intrusion (i.e., unwanted interference in everyday life) predicted the odds of women maintaining separation from an abusive partner was examined using data from a community sample of 286 Canadian women. Higher levels of depression and PTSD symptoms significantly and independently increased women's risk of being unable to maintain separation fr…
8	Abebe 2022	2022	Clinical profile and outcomes of trauma patients visiting the emergency department of a trauma center Addis Ababa, Ethiopia	AFRICAN JOURNAL OF EMERGENCY MEDICINE	12	4	10.1016/j.afjem.2022.10.013	Abebe, T; Boru, Y; Belay, E; Abebe, A; Kefyalew, M; Kifle, F	478-483	#7274	Was not about accessibility to formal/informal supports during a stressful life event OR not in high income country OR was about Prevalence/Incidence of IPV only OR not intimate partner violence (child-parent dynamic) OR Review/Opinion/Commentary/Conference Abstract	Introduction: The term traumatic injury refers to physical injuries that present quickly and with a great deal of severity. These injuries can result from blunt, penetrating, and other causes. The best patients' outcomes are achieved when all parts of a trauma care system are in place. In low-resource settings, these facilities are scarce and their requirements high. Identifying patient profiles …
9	AbebeAlemu 2019	2019	Low birth weight: prevalence and associated factors among newborns at hospitals in Kambata-Tembaro zone, southern Ethiopia 2018.	Pan African Medical Journal	34		10.11604/pamj.02/10/2019.34.68.18234	Abebe Alemu; Mulatu Abageda; Biruk Assefa; Getnet Melaku		#5977	Was not about accessibility to formal/informal supports during a stressful life event OR not in high income country OR was about Prevalence/Incidence of IPV only OR not intimate partner violence (child-parent dynamic) OR Review/Opinion/Commentary/Conference Abstract	Introduction: More than 20 million infants were born with low birth weight in worldwide. Low birth weight contributes more than 80 percent of all the neonatal mortality. In Ethiopia, studies have shown that there is a high prevalence of low birth weight among newborns. Thus, this study was aimed to determine the magnitude and associated factors with low birth weight among newborns delivered at te…
10	Abelson 2019	2019	Lifetime experiences of gender-based violence, depression and condom use among female sex workers in Cameroon	INTERNATIONAL JOURNAL OF SOCIAL PSYCHIATRY	65	6	10.1177/0020764019858646	Abelson, A; Lyons, C; Decker, M; Ketende, S; Njindam, IM; Fouda, G; Ndonko, F; Levitt, D; Tamoufe, U; Billong, S; Bissek, ACZK; Baral, SD	445-457	#2153	Was not about accessibility to formal/informal supports during a stressful life event OR not in high income country OR was about Prevalence/Incidence of IPV only OR not intimate partner violence (child-parent dynamic) OR Review/Opinion/Commentary/Conference Abstract	Background: In general populations, consistent data highlight the relationships among violence, HIV risk behavior and depression; however, these patterns are not well understood among female sex workers (FSWs). We examined the relationship between FSWs' experiences with sexual violence and consistent condom use as a key HIV risk behavior and explored mental health as a potential mediator. Methods…
11	AbiNader 2020	2020	Intimate partner homicide in rural areas: An exploration in three parts.	Dissertation Abstracts International Section A: Humanities and Social Sciences	81	2-A		AbiNader, Millan Alexander	No-Specified	#2843	Marie Buy (2022-11-21 03:10:41)(Screen): Excluded for SLE but might be to consider (rural aspect) and IPH being a subset of IPV.;	Problem statement: Prior research has indicated that intimate partner homicide (IPH) increased in rural areas between 1980 and 1999, while all other types of homicide across all communities decreased during the same time period. This suggests that there are structural differences in rural communities that make rural IPH different than IPH in other communities and that make IPH different from fami…
12	AbiNader 2023	2023	"It Makes you Want to Go Out and Change the World": Shifts in Victim Advocates' Perspectives Following the Intimate Partner Homicide of a Client in the United States	JOURNAL OF FAMILY VIOLENCE			10.1007/s10896-023-00544-4	AbiNader, MA		#7230	Was not about accessibility to formal/informal supports during a stressful life event OR not in high income country OR was about Prevalence/Incidence of IPV only OR not intimate partner violence (child-parent dynamic) OR Review/Opinion/Commentary/Conference Abstract	PurposeIntimate partner violence (IPV) victim advocates are exposed daily to the traumas of their clients, including the potential exposure to an intimate partner homicide (IPH). While research has examined the effects of daily secondary exposure to IPV on victim advocates, little is known about the specific effect of IPH. This study examined how the IPH of a client affected advocates' perception…
13	Abioui 2020	2020	Covid-19 and education in Morocco as a potential model of concern for North Africa: a short commentary	INTERNATIONAL JOURNAL OF ETHICS EDUCATION	5	2	10.1007/s40889-020-00100-4	Abioui, M; Dades, M; Kostyuchenko, Y; Benssaou, M; Martinez-Frias, J; M'Barki, L; Ezaidi, S; Aichi, A; Di Cencio, A; Garzarella, A; De Carvalho, CN	145-150	#2541	Was not about accessibility to formal/informal supports during a stressful life event OR not in high income country OR was about Prevalence/Incidence of IPV only OR not intimate partner violence (child-parent dynamic) OR Review/Opinion/Commentary/Conference Abstract	The key problems and challenges connected with the Covid-19 pandemic in the field of education in sub-Saharan Africa are described in this paper. The study is based on the information collected from teachers and parents during the lockdown. The main problems connected with the organization of distance learning, such as the availability and accessibility of electricity and stable communications, w…
14	Abirafeh 2009	2009	Activism to counter gender-based violence and HIV and AIDS: overcoming obstacles to movement building in Papua New Guinea.	Development (London)	52	2	10.1057/dev.2009.11	Abirafeh, L.	233-238	#6193	Was not about accessibility to formal/informal supports during a stressful life event OR not in high income country OR was about Prevalence/Incidence of IPV only OR not intimate partner violence (child-parent dynamic) OR Review/Opinion/Commentary/Conference Abstract	Based on the experiences shared by the Papua New Guinean delegation at the AWID Forum, on the HIV and gender-based violence (GBV) landscape in Papua New Guinea (PNG), Lina Abirafeh discusses how the progress towards gender equality is impeded by the increased spread of HIV and AIDS and GBV in PNG. A PNG delegation of 6 women representing various sectors - donor, government, civil society, communi…
15	Aborisade 2021	2021	“Why Always me?”: Childhood Experiences of Family Violence and Prejudicial Treatment against People Living with Albinism in Nigeria	Journal of Family Violence	36	8	10.1007/s10896-021-00264-7	Aborisade, Richard A	1081-1094	#1630	Was not about accessibility to formal/informal supports during a stressful life event OR not in high income country OR was about Prevalence/Incidence of IPV only OR not intimate partner violence (child-parent dynamic) OR Review/Opinion/Commentary/Conference Abstract	In an attempt to address the paucity of research examining the childhood experience of people living with albinism within family context, the present study explored family-based violence and prejudicial treatments against children born with albinism in Nigeria. In addition, issues that traumatized children with albinism (CWA) within their family setting, and the coping strategies they found effec…
16	Abou-Shala 1993	1993	Tuberculosis: an old nemesis returns.	Journal of the American Academy of Physician Assistants	6	9		Abou-Shala N; Mauldin G	639-648	#5546	Was not about accessibility to formal/informal supports during a stressful life event OR not in high income country OR was about Prevalence/Incidence of IPV only OR not intimate partner violence (child-parent dynamic) OR Review/Opinion/Commentary/Conference Abstract	Despite the dramatic decline of tuberculosis cases seen earlier in this century, infection with Mycobacterium tuberculosis is rising significantly in the United States. The acquired immunodeficiency syndrome epidemic is blamed for this change; however, most cases seen in this country are not human immunodeficiency virus-related. Poverty, homelessness, drug abuse, overcrowding in prisons, and shel…
17	Aboutanos 2019	2019	Critical call for hospital-based domestic violence intervention: The Davis Challenge.	Journal of Trauma & Acute Care Surgery	87	5	10.1097/TA.0000000000002450	Aboutanos, Michel B.; Altonen, Maria; Vincent, Amy; Broering, Beth; Maher, Kathryn; Thomson, Nicholas D.	1197-1204	#3736	Was not about accessibility to formal/informal supports during a stressful life event OR not in high income country OR was about Prevalence/Incidence of IPV only OR not intimate partner violence (child-parent dynamic) OR Review/Opinion/Commentary/Conference Abstract	Background: Fifty percent of women killed in intimate partner violence (IPV) were seen by a health care provider within a year of their death. As guest speaker to Virginia Commonwealth University Trauma Center (VCU-TC), Dr. James Davis (Western Trauma Association past president) challenged VCU-TC to develop a hospital-based IPV program. This research examines the development and impact of an inte…
18	Abraham 2001	2001	Assessing an educational intervention to improve physician violence screening skills.	Pediatrics	107	5	10.1542/peds.107.5.e68	Abraham, A.; Cheng, T. L.; Wright, J. L.; Addlestone, I.; Huang, Z. H.; Greenberg, L.	e68	#6290	Was not about accessibility to formal/informal supports during a stressful life event OR not in high income country OR was about Prevalence/Incidence of IPV only OR not intimate partner violence (child-parent dynamic) OR Review/Opinion/Commentary/Conference Abstract	Objectives. Health professionals play an integral role in assessing the risk of violence in their patients. However, there have been few evaluations of violence prevention education programs for health care personnel. The objective of this study was to evaluate the effects of a violence-screening education program on pediatric residents' and medical students' comfort level and skills in the ident…
19	Abraham 2018	2018	Bridging the Gap With Peer Support: Patricia's Recovery Story.	Journal of Psychosocial Nursing & Mental Health Services	56	3	10.3928/02793695-20171027-01	Abraham, Sam; Perez, Patricia	2024-07-11	#3852	Was not about accessibility to formal/informal supports during a stressful life event OR not in high income country OR was about Prevalence/Incidence of IPV only OR not intimate partner violence (child-parent dynamic) OR Review/Opinion/Commentary/Conference Abstract
20	Abrahams 2005	2005	Effects of South African men's having witnessed abuse of their mothers during childhood on their levels of violence in adulthood.	American Journal of Public Health	95	10	10.2105/AJPH.2003.035006	Abrahams, N.; Jewkes, R.	1811-1816	#6272	Was not about accessibility to formal/informal supports during a stressful life event OR not in high income country OR was about Prevalence/Incidence of IPV only OR not intimate partner violence (child-parent dynamic) OR Review/Opinion/Commentary/Conference Abstract	Objectives. We sought to assess the effects of witnessing violence against their mothers in childhood on men's use of violence in a range of settings in adulthood. Methods. We conducted a cross-sectional questionnaire survey of 1368 randomly selected male municipal workers in Cape Town, South Africa. Results. Almost a quarter (23.5%; 95% confidence interval [CI]=21.2, 25.7) of the men reported wi…
21	Abrahams 2021	2021	Increase in HIV incidence in women exposed to rape.	AIDS (02699370)	35	4	10.1097/QAD.0000000000002779	Abrahams, Naeemah; Mhlongo, Shibe; Dunkle, Kristin; Chirwa, Esnat; Lombard, Carl; Seedat, Soraya; Kengne, Andre P.; Myers, Bronwyn; Peer, Nasheeta; Garcia-Moreno, Claudia; Jewkes, Rachel	633-642	#3626	Was not about accessibility to formal/informal supports during a stressful life event OR not in high income country OR was about Prevalence/Incidence of IPV only OR not intimate partner violence (child-parent dynamic) OR Review/Opinion/Commentary/Conference Abstract	Objective: To determine the incidence of HIV acquisition in women postrape compared with a cohort of women who had not been raped.Design: A prospective cohort study.Methods: The Rape Impact Cohort Evaluation study based in Durban, South Africa, enrolled women aged 16-40 years from postrape care services, and a control group of women from Primary Healthcare services. Women who were HIV negative at…
22	Abramovich 2020	2020	A transgender refugee woman experiencing posttraumatic stress disorder symptoms and homelessness.	Canadian Medical Association Journal (CMAJ)	192	1	10.1503/cmaj.190974	Abramovich, Alex; Lam, June Sing Hong; Chowdhury, Muna	E9-E11	#3912	Was not about accessibility to formal/informal supports during a stressful life event OR not in high income country OR was about Prevalence/Incidence of IPV only OR not intimate partner violence (child-parent dynamic) OR Review/Opinion/Commentary/Conference Abstract	Transgender individuals experience high rates of violence, discrimination and homelessness. Posttraumatic stress disorder (PTSD) can be a psychiatric comorbidity for transgender individuals who frequently experience recurrent trauma; intersectional oppression and social determinants of health need to be addressed for adequate treatment of PTSD. The patient is continuing to focus on addressing bot…
23	Abrams 2022	2022	The COVID-19 pandemic: Adverse effects on the social determinants of health in children and families	Ann. Allergy Asthma Immunol.	128	1	10.1016/j.anai.2021.10.022	Abrams E.M.; Greenhawt M.; Shaker M.; Pinto A.D.; Sinha I.; Singer A.	19-25	#776	Was not about accessibility to formal/informal supports during a stressful life event OR not in high income country OR was about Prevalence/Incidence of IPV only OR not intimate partner violence (child-parent dynamic) OR Review/Opinion/Commentary/Conference Abstract	Objective: To describe the impact of social determinants on the experience of the coronavirus disease 2019 (COVID-19) pandemic within the pediatric population, how this impact may influence the long-term health and security of children, and what measures can be taken to ameliorate this impact moving forward. Data Sources: Nonsystematic review of relevant literature and news sources. Study Selecti…
24	Abreu 2010	2010	Understanding the barriers that reduce the effectiveness of HIV/AIDS prevention strategies for Puerto Rican women living in low-income households in Ponce, PR: A qualitative study.	Journal of Immigrant and Minority Health	12	1	10.1007/s10903-008-9178-7	Abreu, S; Sala, A. C; Candelaria, E. M; Norman, L. R	83-92	#3031	Was not about accessibility to formal/informal supports during a stressful life event OR not in high income country OR was about Prevalence/Incidence of IPV only OR not intimate partner violence (child-parent dynamic) OR Review/Opinion/Commentary/Conference Abstract	Background: The HIV/AIDS epidemic has been strongly felt in Hispanic/Latino communities. Estimates of AIDS prevalence among Latinos in the US reveal that just nine States and the Commonwealth of Puerto Rico account for 89% of the Latinos living with AIDS in 2004. Previous research reveals social and cultural factors play an important role in HIV prevention. Methods: Four focus groups were conduct…
25	Abu-Elenin 2022	2022	Domestic violence against married women during the COVID-19 pandemic in Egypt.	BMC Womens Health	22	1	10.1186/s12905-022-01674-5	Abu-Elenin, Mira M; Elshora, Ahmed A; Sadaka, Mohamed Saad; Abdeldaim, Doaa E	94	#226	Was not about accessibility to formal/informal supports during a stressful life event OR not in high income country OR was about Prevalence/Incidence of IPV only OR not intimate partner violence (child-parent dynamic) OR Review/Opinion/Commentary/Conference Abstract	BACKGROUND: In face of the COVID-19 pandemic, many countries including Egypt implemented stay indoor rules. These regulations slowed the propagation of the coronavirus, meanwhile they contributed to increase mental health issues, particularly the risk of experiencing intimate partner violence (IPV). That might lead to adverse health and social outcomes on the abused women and the children. This s…
26	Abujilban 2022	2022	Intimate Partner Violence Against Pregnant Jordanian Women at the Time of COVID-19 Pandemic's Quarantine.	Journal of Interpersonal Violence	37	2024-05-06	10.1177/0886260520984259	Abujilban, Sanaa; Mrayan, Lina; Hamaideh, Shaher; Obeisat, Salwa; Damra, Jalal	NP2442-NP2464	#3320	Was not about accessibility to formal/informal supports during a stressful life event OR not in high income country OR was about Prevalence/Incidence of IPV only OR not intimate partner violence (child-parent dynamic) OR Review/Opinion/Commentary/Conference Abstract	In Jordan, women experience considerable levels of different types of violence. The emerging data from different countries indicate that intimate partner violence (IPV) has intensified since the COVID-19 outbreak. The main purpose of the current study is to find out whether there is any difference in the incidence of IPV during and before the COVID-19 pandemic quarantine and whether any sociodemo…
27	Acerra 2009	2009	Rebuilding the health care system in Afghanistan: an overview of primary care and emergency services	INTERNATIONAL JOURNAL OF EMERGENCY MEDICINE	2		10.1007/s12245-009-0106-y	Acerra, JR; Iskyan, K; Qureshi, ZA; Sharma, RK	77-82	#2664	Was not about accessibility to formal/informal supports during a stressful life event OR not in high income country OR was about Prevalence/Incidence of IPV only OR not intimate partner violence (child-parent dynamic) OR Review/Opinion/Commentary/Conference Abstract	Developing nations have many challenges to the growth of emergency medical systems. This development in Afghanistan is also complicated by many factors that plague post-conflict countries including an unstable political system, poor economy, poor baseline health indices, and ongoing violence. Progress has been made in Afghanistan with the implementation of the Basic Package of Health Service (BPH…
28	Ackerman 2004	2004	Applied psychophysiology, clinical biofeedback, and rehabilitation neuropsychology: a case study -- mild traumatic brain injury and post-traumatic stress disorder.	Physical Medicine & Rehabilitation Clinics of North America	15	4		Ackerman RJ	919-931	#5086	Was not about accessibility to formal/informal supports during a stressful life event OR not in high income country OR was about Prevalence/Incidence of IPV only OR not intimate partner violence (child-parent dynamic) OR Review/Opinion/Commentary/Conference Abstract	This article presents a case study of a 39-year-old European American married woman with a history of child and adolescent incest,marital rape, and physical abuse from her husband for more than 10 years. She was referred to a pain clinic for treatment of headaches and Tourette's syndrome. The client was evaluated with the Ackerman-Banks Neuropsychological Rehabilitation Battery to identify neurop…
29	Ackerson 2009	2009	Intimate partner violence and death among infants and children in India.	Pediatrics	124	5	10.1542/peds.2009-0524	Ackerson, L. K.; Subramanian, S. V.	e878-e889	#6251	Was not about accessibility to formal/informal supports during a stressful life event OR not in high income country OR was about Prevalence/Incidence of IPV only OR not intimate partner violence (child-parent dynamic) OR Review/Opinion/Commentary/Conference Abstract	OBJECTIVE: The goal was to test the association between maternal intimate partner violence (IPV) victimization and child death. METHODS: Information was collected regarding 39096 children <60 months of age in the nationally representative 2005-2006 National Family Health Survey of India. The exposures were maternal reports of physical, sexual, psychological, and any IPV. Outcomes included infant …
30	Acosta 2012	2012	An Examination of Measures Related to Children’s Exposure to Violence for Use by Both Practitioners and Researchers.	Trauma, Violence & Abuse	13	4	10.1177/1524838012454943	Acosta, Joie; Barnes-Proby, Dionne; Harris, Racine; Francois, Taria; Hickman, Laura J.; Jaycox, Lisa H.; Schultz, Dana	187-197	#5019	Was not about accessibility to formal/informal supports during a stressful life event OR not in high income country OR was about Prevalence/Incidence of IPV only OR not intimate partner violence (child-parent dynamic) OR Review/Opinion/Commentary/Conference Abstract	Millions of children each year are exposed to violence in their homes, schools, and communities as both witnesses and victims. As a result, evidence-based programs for children and adolescents who have been exposed to traumatic events (CEV-EBPs) have been widely disseminated but rarely evaluated in their real-world applications. One crucial aspect of conducting such evaluations is finding appropr…
31	Adams 2012	2012	The Impact of Intimate Partner Violence on Low-Income Women’s Economic Well-Being: The Mediating Role of Job Stability.	Violence Against Women	18	12	10.1177/1077801212474294	Adams, Adrienne E.; Tolman, Richard M.; Bybee, Deborah; Sullivan, Cris M.; Kennedy, Angie C.	1345-1367	#4663	Was not about accessibility to formal/informal supports during a stressful life event OR not in high income country OR was about Prevalence/Incidence of IPV only OR not intimate partner violence (child-parent dynamic) OR Review/Opinion/Commentary/Conference Abstract	This study sought to extend our understanding of the mechanisms by which intimate partner violence (IPV) harms women economically. We examined the mediating role of job instability on the IPV–economic well-being relationship among 503 welfare recipients. IPV had significant negative effects on women’s job stability and economic well-being. Job stability was at least partly responsible for the del…
32	Adams 2013	2013	Psychiatric Problems and Trauma Exposure in Nondetained Delinquent and Nondelinquent Adolescents	Journal of Clinical Child and Adolescent Psychology	42	3	10.1080/15374416.2012.749786	Adams, Zachary W; McCart, Michael R; Zajac, Kristyn; Danielson, Carla Kmett; Sawyer, Genelle K; Saunders, Benjamin E; Kilpatrick, Dean G	323	#1398	Was not about accessibility to formal/informal supports during a stressful life event OR not in high income country OR was about Prevalence/Incidence of IPV only OR not intimate partner violence (child-parent dynamic) OR Review/Opinion/Commentary/Conference Abstract	This study examined the prevalence of and associations between specific psychiatric disorders, substance use problems, and trauma exposure in a sample of delinquent and nondelinquent adolescents. A nationally representative sample of adolescents (n = 3,614; M age = 14.5 years, SD = 1.7; 51% male; 71% White, non-Hispanic, 13.3% African American, non-Hispanic, 10.7% Hispanic) was interviewed via te…
33	Adams 2020	2020	The frequency, nature, and effects of coerced debt among a national sample of women seeking help for intimate partner violence.	Violence Against Women	26	11	10.1177/1077801219841445	Adams, Adrienne E; Littwin, Angela K; Javorka, McKenzie	1324-1342	#2787	Was not about accessibility to formal/informal supports during a stressful life event OR not in high income country OR was about Prevalence/Incidence of IPV only OR not intimate partner violence (child-parent dynamic) OR Review/Opinion/Commentary/Conference Abstract	This study examines the frequency, nature, and effects of coerced debt, defined as non-consensual, credit-related transactions that occur in intimate relationships where one partner uses coercive control to dominate the other. The sample includes 1,823 women who called the National Domestic Violence Hotline. Results suggest that coerced debt, from both coercive and fraudulent transactions, is a c…
34	Adams 2021	2021	The Conundrum of Low COVID-19 Mortality Burden in sub-Saharan Africa: Myth or Reality? COMMENT	GLOBAL HEALTH-SCIENCE AND PRACTICE	9	3	10.9745/GHSP-D-21-00172	Adams, J; MacKenzie, MJ; Amegah, AK; Ezeh, A; Gadanya, MA; Omigbodun, A; Sarki, AM; Thistle, P; Ziraba, AK; Stranges, S; Silverman, M	433-443	#2312	Was not about accessibility to formal/informal supports during a stressful life event OR not in high income country OR was about Prevalence/Incidence of IPV only OR not intimate partner violence (child-parent dynamic) OR Review/Opinion/Commentary/Conference Abstract	center dot Evidence suggests the demographic age structure of sub-Saharan Africa is the leading factor of the low morbidity and mortality of COVID-19 compared to other regions of the world. center dot Widespread social mitigation strategies, such as lockdowns, have resulted in severe economic and societal consequences in terms of food security, adolescent pregnancy, gender-based violence, and dis…
35	Adams 2021	2021	Predictors of substance use in a clinical sample of youth seeking treatment for Trauma-related mental health problems.	Addictive Behaviors	114		10.1016/j.addbeh.2020.106742	Adams, Zachary W.; Hahn, Austin M.; McCart, Michael R.; Chapman, Jason E.; Sheidow, Ashli J.; Walker, Jesse; de Arellano, Michael; Danielson, Carla Kmett	N.PAG-N.PAG	#4351	Was not about accessibility to formal/informal supports during a stressful life event OR not in high income country OR was about Prevalence/Incidence of IPV only OR not intimate partner violence (child-parent dynamic) OR Review/Opinion/Commentary/Conference Abstract	Child maltreatment and traumatic events are well established risk factors for adolescent substance use problems, but little is known about the unique contributions of etiological factors on trauma-exposed youths' pre-treatment substance use in clinical settings. This study examined associations between substance use and risk and protective factors measured across multiple ecological levels among …
36	Adams 2021	2021	The conundrum of low COVID-19 mortality burden in sub-Saharan Africa: myth or reality?	Global Health: Science and Practice	9	3	10.9745/GHSP-D-21-00172	Adams, J.; MacKenzie, M. J.; Amegah, A. K.; Ezeh, A.; Gadanya, M. A.; Omigbodun, A.; Sarki, J. M.; Thistle, P.; Ziraba, A. K.; Stranges, S.; Silverman, M.	433-443	#5817	Was not about accessibility to formal/informal supports during a stressful life event OR not in high income country OR was about Prevalence/Incidence of IPV only OR not intimate partner violence (child-parent dynamic) OR Review/Opinion/Commentary/Conference Abstract	This article critically examines the hypotheses that have been attributed to the apparently lower than expected morbidity and mortality of COVID-19 in SSA to help guide public health decision making regarding essential interventions for containing COVID-19. In reviewing the totality of the evidence, they believe that it is suggested that in SSA the overall death rate is lower than in most other r…
37	Adanir 2020	2020	Can gestation be considered as trauma in adolescent girls: post-traumatic stress disorder in teen pregnancy*	JOURNAL OF OBSTETRICS AND GYNAECOLOGY	40	7	10.1080/01443615.2019.1673714	Adanir, AS; Onder, A; Bulbul, GA; Uysal, A; Ozatalay, E	936-940	#2172	Was not about accessibility to formal/informal supports during a stressful life event OR not in high income country OR was about Prevalence/Incidence of IPV only OR not intimate partner violence (child-parent dynamic) OR Review/Opinion/Commentary/Conference Abstract	Although post-traumatic stress disorder (PTSD) in adolescent pregnancy has been reported at high rates in the limited research in this area, no studies have evaluated gestation as trauma in teens. This study, aimed to evaluate PTSD in this high risk group. All pregnant adolescents who presented to our obstetrics and gynaecology clinics in a one-year period were invited to participate in the study…
38	Adelekan 2024	2024	When one door closes: a qualitative exploration of women's experiences of access to sexual and reproductive health services during the COVID-19 lockdown in Nigeria.	BMC Public Health	24	1	10.1186/s12889-023-15848-9	Adelekan, Babatunde; Ikuteyijo, Lanre; Goldson, Erika; Abubakar, Zubaida; Adepoju, Oluwatomi; Oyedun, Olaitan; Adebayo, Gbenga; Dasogot, Andat; Mueller, Ulla; Fatusi, Adesegun O	1124	#6373	Was not about accessibility to formal/informal supports during a stressful life event OR not in high income country OR was about Prevalence/Incidence of IPV only OR not intimate partner violence (child-parent dynamic) OR Review/Opinion/Commentary/Conference Abstract	BACKGROUND: COVID-19 pandemic widely disrupted health services provision, especially during the lockdown period, with females disproportionately affected. Very little is known about alternative healthcare sources used by women when access to conventional health services became challenging. This study examined the experiences of women and adolescent girls regarding access to sexual and reproductiv…
39	Ades 2019	2019	An Integrated, Trauma-Informed Care Model for Female Survivors of Sexual Violence: The Engage, Motivate, Protect, Organize, Self-Worth, Educate, Respect (EMPOWER) Clinic.	Obstetrics & Gynecology	133	4	10.1097/AOG.0000000000003186	Ades, Veronica; Wu, Stephanie X; Rabinowitz, Emily; Chemouni Bach, Sonya; Goddard, Brian; Pearson Ayala, Savannah; Greene, Judy	803-809	#3956	Was not about accessibility to formal/informal supports during a stressful life event OR not in high income country OR was about Prevalence/Incidence of IPV only OR not intimate partner violence (child-parent dynamic) OR Review/Opinion/Commentary/Conference Abstract	This article describes the Engage, Motivate, Protect, Organize, self-Worth, Educate, Respect (EMPOWER) Clinic for Survivors of Sex Trafficking and Sexual Violence located at Gouverneur Health in New York, New York, as a model for integrated gynecologic and psychiatric care of survivors of sexual and gender-based violence. Although patients with a history of sexual trauma often have critical healt…
40	AdhanomGhebreyesus 2020	2020	Addressing mental health needs: an integral part of COVID-19 response	World Psychiatry	19	2	10.1002/wps.20768	Adhanom Ghebreyesus T.	129-130	#1049	Was not about accessibility to formal/informal supports during a stressful life event OR not in high income country OR was about Prevalence/Incidence of IPV only OR not intimate partner violence (child-parent dynamic) OR Review/Opinion/Commentary/Conference Abstract
41	Adhia 2019	2019	The impact of exposure to parental intimate partner violence on adolescent precocious transitions to adulthood.	Journal of Adolescence	77		10.1016/j.adolescence.2019.11.001	Adhia, Avanti; Drolette, Linda M.; Vander Stoep, Ann; Valencia, Esteban J.; Kernic, Mary A.	179-187	#3844	Was not about accessibility to formal/informal supports during a stressful life event OR not in high income country OR was about Prevalence/Incidence of IPV only OR not intimate partner violence (child-parent dynamic) OR Review/Opinion/Commentary/Conference Abstract	Introduction: Precocious transitions can create stress by placing excessive demands on adolescents and are associated with adverse outcomes that extend into adulthood. The current study assessed whether exposure to parental intimate partner violence (IPV) is associated with adolescent precocious transitions to adulthood.Methods: Data come from 33,360 individuals aged 18+ years in the United State…
42	Adhia 2020	2020	Variation in state laws on access to civil protection orders for adolescents experiencing intimate partner violence.	Journal of Adolescent Health	66	5	10.1016/j.jadohealth.2019.11.311	Adhia, A.; Goddard, J.; Kernic, M. A.; Fan, M. D.; Vavilala, M. S.; Rivara, F. P.	610-615	#5916	Was not about accessibility to formal/informal supports during a stressful life event OR not in high income country OR was about Prevalence/Incidence of IPV only OR not intimate partner violence (child-parent dynamic) OR Review/Opinion/Commentary/Conference Abstract	Purpose: Intimate partner violence (IPV) is prevalent among adolescents. Civil protection orders (CPOs) are the most common legal remedy used by individuals experiencing IPV to prevent recurrence. However, laws on whether adolescents can access CPOs vary by state. We assessed the landscape of state legislation regarding adolescents' access to CPOs for IPV. Methods: We systematically assessed stat…
43	Adhia 2021	2021	Nonfatal use of firearms in intimate partner violence: Results of a national survey.	Preventive Medicine	147		10.1016/j.ypmed.2021.106500	Adhia, Avanti; Lyons, Vivian H.; Moe, Caitlin A.; Rowhani-Rahbar, Ali; Rivara, Frederick P.	N.PAG-N.PAG	#4190	Was not about accessibility to formal/informal supports during a stressful life event OR not in high income country OR was about Prevalence/Incidence of IPV only OR not intimate partner violence (child-parent dynamic) OR Review/Opinion/Commentary/Conference Abstract	Research on intimate partner violence (IPV) and firearms has typically focused on homicide, so there is limited information on how firearms are used in nonfatal ways, particularly in community samples. We sought to estimate the prevalence of nonfatal firearm abuse in the context of IPV, understand how and against whom firearms are used, and examine consequences of this abuse. Using a national web…
44	Adhia 2023	2023	Intimate Partner Violence-Related Emergency Department and Hospital Visits in California Following the ICD-10-CM Transition, 2016–2018.	Journal of Interpersonal Violence	38	2024-07-08	10.1177/08862605221127220	Adhia, Avanti; Rebbe, Rebecca; Lane Eastman, Andrea; Foust, Regan; Putnam-Hornstein, Emily	6230-6241	#6728	Was not about accessibility to formal/informal supports during a stressful life event OR not in high income country OR was about Prevalence/Incidence of IPV only OR not intimate partner violence (child-parent dynamic) OR Review/Opinion/Commentary/Conference Abstract	With the transition to the International Classification of Diseases and Related Health Problems, 10th Revision, Clinical Modification (ICD-10-CM), additional research is needed to understand which diagnostic codes for intimate partner violence (IPV) are being used. The current study examined characteristics of IPV visits and frequency of diagnostic codes to identify IPV in all emergency departmen…
45	Adjorlolo 2022	2022	Psychosis risk among pregnant women in Ghana	PLoS ONE	17	2024-02-02	10.1371/journal.pone.0263011	Adjorlolo S.; Mensah G.; Badzi C.D.	e0263011	#843	Was not about accessibility to formal/informal supports during a stressful life event OR not in high income country OR was about Prevalence/Incidence of IPV only OR not intimate partner violence (child-parent dynamic) OR Review/Opinion/Commentary/Conference Abstract	Introduction Psychotic illness, although is rare, has been reported in the perinatal period. Individuals diagnosed with psychotic illness tend to first exhibit psychotic-like experiences (PLEs), defined as subclinical psychotic symptoms that occur outside the context of sleep or drug use. However, there is a paucity of empirical data on PLEs in pregnancy to advance scholarly discourse and support…
46	Adjorlolo 2023	2023	Seeking and receiving help for mental health services among pregnant women in Ghana.	PLoS ONE	18	3	10.1371/journal.pone.0280496	Adjorlolo, Samuel	e0280496	#6470	Was not about accessibility to formal/informal supports during a stressful life event OR not in high income country OR was about Prevalence/Incidence of IPV only OR not intimate partner violence (child-parent dynamic) OR Review/Opinion/Commentary/Conference Abstract	OBJECTIVE: The heightened vulnerability of women to mental health issues during the period of pregnancy implies that seeking and receiving support for mental health services is a crucial factor in improving the emotional and mental well-being of pregnant women. The current study investigates the prevalence and correlates of seeking and receiving help for mental health services initiated by pregna…
47	Adynski 2019	2019	Predictors of psychological distress in low‐income mothers over the first postpartum year.	Research in Nursing & Health	42	3	10.1002/nur.21943	Adynski, Harry; Zimmer, Catherine; Thorp, John; Santos, Hudson P	205-216	#3880	Was not about accessibility to formal/informal supports during a stressful life event OR not in high income country OR was about Prevalence/Incidence of IPV only OR not intimate partner violence (child-parent dynamic) OR Review/Opinion/Commentary/Conference Abstract	Up to 25% of postpartum women experience psychological distress including stress, depressive, or anxiety symptoms during the postpartum period. The purpose of this study was to explore the extent to which social determinants of health and allostatic load score, a 10‐item index of biologic measures of chronic stress, predict psychological distress in low‐income pregnant women over the first postpa…
48	Afif 2022	2022	The changing epidemiology of interpersonal firearm violence during the COVID-19 pandemic in Philadelphia, PA.	Preventive Medicine	158		10.1016/j.ypmed.2022.107020	Afif, Iman N.; Gobaud, Ariana N.; Morrison, Christopher N.; Jacoby, Sara F.; Maher, Zoë; Dauer, Elizabeth D.; Kaufman, Elinore J.; Santora, Thomas A.; Anderson, Jeffrey H.; Pathak, Abhijit; Sjoholm, Lars Ola; Goldberg, Amy J.; Beard, Jessica H.	N.PAG-N.PAG	#3594	Was not about accessibility to formal/informal supports during a stressful life event OR not in high income country OR was about Prevalence/Incidence of IPV only OR not intimate partner violence (child-parent dynamic) OR Review/Opinion/Commentary/Conference Abstract	Recent increases in firearm violence in U.S. cities are well-documented, however dynamic changes in the people, places and intensity of this public health threat during the COVID-19 pandemic are relatively unexplored. This descriptive epidemiologic study spanning from January 1, 2015 - March 31, 2021 utilizes the Philadelphia Police Department's registry of shooting victims, a database which incl…
49	Afifi 2011	2011	Domestic violence and its impact on married women's health in Eastern Saudi Arabia.	Saudi Medical Journal	32	6		Afifi, Z. E. M.; Al-Muhaideb, N. S.; Hadish, N. F.; Ismail, F. I.; Al-Qeamy, F. M.	612-620	#6161	Was not about accessibility to formal/informal supports during a stressful life event OR not in high income country OR was about Prevalence/Incidence of IPV only OR not intimate partner violence (child-parent dynamic) OR Review/Opinion/Commentary/Conference Abstract	Objectives: To identify the prevalence of domestic violence (DV) in Al-Ahsa, and its impact on married women's health. Methods: This study is a community-based cross-sectional survey conducted from January to June 2010 in Al-Ahsa oasis in the Eastern province of the Kingdom of Saudi Arabia. It included 2000 evermarried women, 15-60 years old, and selected by a 2-stage proportionate cluster random…
50	Afrouz 2023	2023	Domestic and Family Violence for Culturally and Linguistically Diverse Communities in Australia during COVID-19 Pandemic	Practice	35	3	10.1080/09503153.2022.2114443	Afrouz, Rojan; Robinson, Kim	235-254	#6927	Was not about accessibility to formal/informal supports during a stressful life event OR not in high income country OR was about Prevalence/Incidence of IPV only OR not intimate partner violence (child-parent dynamic) OR Review/Opinion/Commentary/Conference Abstract	Women are disproportionately impacted by the COVID-19 pandemic worldwide. Based on the Australian context, we highlight how women from Culturally and Linguistically Diverse (CALD) communities are vulnerable to Domestic and Family Violence (DFV). During the pandemic, CALD women experienced inequality in relation to DFV support and services. In this paper, our methodology is based on a case study f…
51	Afshari 2020	2020	Prevalence and related factors of postpartum depression among reproductive aged women in Ahvaz, Iran.	Health Care for Women International	41	3	10.1080/07399332.2019.1578779	Afshari, Poorandokht; Tadayon, Mitra; Abedi, Parvin; Yazdizadeh, Shiva	255-265	#3790	Was not about accessibility to formal/informal supports during a stressful life event OR not in high income country OR was about Prevalence/Incidence of IPV only OR not intimate partner violence (child-parent dynamic) OR Review/Opinion/Commentary/Conference Abstract	In this study authors aimed to identify the prevalence and related factors of postpartum depression in Ahvaz, Iran. A total of 505 women enrolled in this study from six public health centers in Ahvaz city, Republic of Iran. This study started in February and completed in September 2014. Data was gathered using a socio-demographic and Edinburgh Postnatal Depression Scale Persian version. Authors s…
52	Afulani 2018	2018	Predictors of person-centered maternity care: the role of socioeconomic status, empowerment, and facility type.	BMC Health Services Research	18	360		Afulani, P. A.; Sayi, T. S.; Montagu, D.	(11-May 2018)	#5987	Was not about accessibility to formal/informal supports during a stressful life event OR not in high income country OR was about Prevalence/Incidence of IPV only OR not intimate partner violence (child-parent dynamic) OR Review/Opinion/Commentary/Conference Abstract	Background: Low use of maternal health services, as well as poor quality care, contribute to the high maternal mortality in sub-Saharan Africa (SSA). In particular, poor person-centered maternity care (PCMC), which captures user experience, contributes both directly to pregnancy outcomes and indirectly through decreased demand for services. While many studies have examined disparities in use of m…
53	Ağaçhanlı 2018	2018	Sexual Dysfunctions are Predicted by Childhood Sexual Abuse in Women with Opioid Use Disorder.	Substance Use & Misuse	53	13	10.1080/10826084.2018.1461228	Ağaçhanlı, Ruken; Alnıak, İzgi; Evren, Cuneyt	2184-2189	#4034	Was not about accessibility to formal/informal supports during a stressful life event OR not in high income country OR was about Prevalence/Incidence of IPV only OR not intimate partner violence (child-parent dynamic) OR Review/Opinion/Commentary/Conference Abstract	Background: Studies on sexual functioning of populations with substance use disorders (SUDs) are mostly conducted with male substance users. We have very limited information about the sexuality and related factors in women with opioid use disorder (OUD). Objectives: We aimed to evaluate the relationship between childhood traumatic experiences (CTEs) and sexual dysfunctions (SDs) of women with OUD…
54	Agarwal 2020	2020	Livelihoods in COVID times: gendered perils and new pathways in India.	World Development (Oxford)	139		10.1016/j.worlddev.2020.105312	Agarwal, B.		#5900	Was not about accessibility to formal/informal supports during a stressful life event OR not in high income country OR was about Prevalence/Incidence of IPV only OR not intimate partner violence (child-parent dynamic) OR Review/Opinion/Commentary/Conference Abstract	This piece argues that to understand the gendered impact of livelihood loss due to COVID-19, we must examine not only the direct effects on women's earnings but also the indirect effects on intra-household dynamics and vulnerabilities, such as food insecurity, depletion of savings and assets, social isolation, and mobility loss. And these precarities and perils are faced not just by women who hav…
55	Ager 2020	2020	Unilateral Spouse Therapy to Reach the Treatment-Resistant Alcohol Abusing Partner: A Randomized Controlled Trial.	Research on Social Work Practice	30	7	10.1177/1049731520931171	Ager, Richard D.; Yoshioka, Marianne R.; Adams, Kathryn Betts	802-814	#3705	Was not about accessibility to formal/informal supports during a stressful life event OR not in high income country OR was about Prevalence/Incidence of IPV only OR not intimate partner violence (child-parent dynamic) OR Review/Opinion/Commentary/Conference Abstract	Purpose: The aim of this research was to implement and evaluate unilateral family therapy (UFT) for alcohol abuse, an approach that assists the nonalcoholic spouse to induce their alcohol-abusing partner to enter treatment and/or reduce drinking. Method: Forty-two nonalcohol-abusing spouses participated in this randomized control trial, and 13 no-treatment spouses served as an additional comparis…
56	Agero 2024	2024	Assessment of Violence during COVID-19 among Reproductive Age Women in Arsi Zone, South East Ethiopia.	BioMed Research International	2024		10.1155/2024/2044708	Agero, Gebi; Bedane, Kelil Haji; Segni, Mesfin Tafa; Kaso, Abdene Weya; Ayato, Aman Nebi; Bedada, Dida Batu; Mieso, Akalu Ermias	2024-01-09	#6620	Was not about accessibility to formal/informal supports during a stressful life event OR not in high income country OR was about Prevalence/Incidence of IPV only OR not intimate partner violence (child-parent dynamic) OR Review/Opinion/Commentary/Conference Abstract	Background. Preventive measures, like staying at home during lockdown, are mandatory during the COVID-19 pandemic. Particularly as a result of staying at home, violence against women is beginning to increase in correlation with these measures. Therefore, the purpose of this study was to assess the prevalence of violence against women of reproductive age during the COVID-19 pandemic in the Arsi Zo…
57	Agllias 2012	2012	Keeping safe: teaching undergraduate social work students about interpersonal violence.	Journal of Social Work Practice	26	2	10.1080/02650533.2011.610890	Agllias, Kylie	259-274	#4656	Was not about accessibility to formal/informal supports during a stressful life event OR not in high income country OR was about Prevalence/Incidence of IPV only OR not intimate partner violence (child-parent dynamic) OR Review/Opinion/Commentary/Conference Abstract	While most social work graduates will not practice in organizations specializing in the threat or aftermath of violence, they will encounter clients affected by interpersonal violence and trauma in almost all fields of practice. Therefore, the social work curriculum should provide students with the knowledge and skills necessary to work with these clients. In developing a suitable curriculum it i…
58	AHCMEDIA 2021	2021	Study: Abortions Do Not Lead to Mental Health Problems.	Contraceptive Technology Update	42	6		AHC MEDIA	2024-01-02	#3985	Was not about accessibility to formal/informal supports during a stressful life event OR not in high income country OR was about Prevalence/Incidence of IPV only OR not intimate partner violence (child-parent dynamic) OR Review/Opinion/Commentary/Conference Abstract	The authors of a new paper noted the reasons why women decide to undergo an abortion include many mental health risk factors, such as poverty, lack of social supports, domestic violence, rape, incest, pre-existing mental illness, and lack of education. But post-abortion, women's mental health status does not deteriorate, although stress levels might increase if they experience barriers in obtaini…
59	Ahlfs-Dunn 2016	2016	Intimate Partner Violence Involving Children and the Parenting Role: Associations with Maternal Outcomes.	Journal of Family Violence	31	3	10.1007/s10896-015-9791-x	Ahlfs-Dunn, Sarah; Huth-Bocks, Alissa	387-399	#4305	Was not about accessibility to formal/informal supports during a stressful life event OR not in high income country OR was about Prevalence/Incidence of IPV only OR not intimate partner violence (child-parent dynamic) OR Review/Opinion/Commentary/Conference Abstract	The aim of the present study was to investigate intimate partner violence (IPV) involving children and the parenting role (e.g., preventing an intimate partner from providing parental care or threatening to take one's children away). Specifically, the study examined whether this form of IPV affects maternal functioning above and beyond other IPV experiences. Participants included a community samp…
60	Ahmad 2007	2007	Violence involving intimate partners: prevalence in Canadian family practice.	Canadian Family Physician	53	3		Ahmad F; Hogg-Johnson S; Stewart DE; Levinson W	461-468	#4902	Was not about accessibility to formal/informal supports during a stressful life event OR not in high income country OR was about Prevalence/Incidence of IPV only OR not intimate partner violence (child-parent dynamic) OR Review/Opinion/Commentary/Conference Abstract	OBJECTIVE: To investigate the prevalence of violence involving intimate partners among women visiting Canadian family practices and to assess participants' attitudes toward future use of computer-assisted screening for violence and other health risks.DESIGN: Self-report via written survey.SETTING: Group family practice clinic in inner-city Toronto, Ont.PARTICIPANTS: Women patients at least 18 yea…
61	Ahmad 2009	2009	'Why doesn't she seek help for partner abuse?' An exploratory study with South Asian immigrant women.	Social Science & Medicine	69	4	10.1016/j.socscimed.2009.06.011	Ahmad F; Driver N; McNally MJ; Stewart DE	613-622	#4761	Was not about accessibility to formal/informal supports during a stressful life event OR not in high income country OR was about Prevalence/Incidence of IPV only OR not intimate partner violence (child-parent dynamic) OR Review/Opinion/Commentary/Conference Abstract	This study explores why South Asian immigrant women with experiences of partner abuse delay seeking help from professionals. Three focus groups were conducted in Hindi language with South Asian immigrant women in Toronto. Twenty-two women participated with a mean age of 46 years (range 29-68 years). Thematic analysis was conducted on the transcribed data using constant comparison techniques withi…
62	Ahmadi 2017	2017	Association of intimate partner violence with sociodemographic factors in married women: a population-based study in Iran.	Psychology, Health & Medicine	22	7	10.1080/13548506.2016.1238489	Ahmadi, Reza; Soleimani, Robabeh; Jalali, Mir Mohammad; Yousefnezhad, Azadeh; Roshandel Rad, Mahboubeh; Eskandari, Aemeh	834-844	#4168	Was not about accessibility to formal/informal supports during a stressful life event OR not in high income country OR was about Prevalence/Incidence of IPV only OR not intimate partner violence (child-parent dynamic) OR Review/Opinion/Commentary/Conference Abstract	Intimate partner violence (IPV) is a neglected public health issue in Iran. This study was conducted among married women residing in urban Rasht (northern Iran), to estimate the prevalence and frequency of different forms of IPV from husband and their associations with socio-demographic factors. We carried out a population-based cross-sectional survey with cluster sampling design from February to…
63	Ahmadnezhad 2022	2022	Understanding the changing health of the Iranian people	Lancet	399	10335	10.1016/S0140-6736%2822%2900483-4	Ahmadnezhad E.; McKee M.	1577-1578	#778	Was not about accessibility to formal/informal supports during a stressful life event OR not in high income country OR was about Prevalence/Incidence of IPV only OR not intimate partner violence (child-parent dynamic) OR Review/Opinion/Commentary/Conference Abstract
64	Ahmed 2010	2010	Mental Health Services Utilization Among Women Experiencing Intimate Partner Violence.	American Journal of Managed Care	16	10		Ahmed AT; McCaw BR	731-738	#4866	Was not about accessibility to formal/informal supports during a stressful life event OR not in high income country OR was about Prevalence/Incidence of IPV only OR not intimate partner violence (child-parent dynamic) OR Review/Opinion/Commentary/Conference Abstract	Objective: To examine the patient and provider characteristics associated with utilization of mental health services (MHS) among women experiencing intimate partner violence (IPV). Study Design: Cross-sectional study among 6870 women aged 18 to 65 years with first IPV identification between May 2004 and December 2009 in Kaiser Permanente Northern California. Methods: Utilization of MHS within 60 …
65	Ahmed 2020	2020	Impact of the societal response to COVID-19 on access to healthcare for non-COVID-19 health issues in slum communities of Bangladesh, Kenya, Nigeria and Pakistan: results of pre-COVID and COVID-19 lockdown stakeholder engagements.	BMJ glob. health	5	8	10.1136/bmjgh-2020-003042	Ahmed, Syed A K Shifat; Ajisola, Motunrayo; Azeem, Kehkashan; Bakibinga, Pauline; Chen, Yen-Fu; Choudhury, Nazratun Nayeem; Fayehun, Olufunke; Griffiths, Frances; Harris, Bronwyn; Kibe, Peter; Lilford, Richard J; Omigbodun, Akinyinka; Rizvi, Narjis; Sartori, Jo; Smith, Simon; Watson, Samuel I; Wilson, Ria; Yeboah, Godwin; Aujla, Navneet; Azam, Syed Iqbal; Diggle, Peter J; Gill, Paramjit; Iqbal, R…		#478	Was not about accessibility to formal/informal supports during a stressful life event OR not in high income country OR was about Prevalence/Incidence of IPV only OR not intimate partner violence (child-parent dynamic) OR Review/Opinion/Commentary/Conference Abstract	INTRODUCTION: With COVID-19, there is urgency for policymakers to understand and respond to the health needs of slum communities. Lockdowns for pandemic control have health, social and economic consequences. We consider access to healthcare before and during COVID-19 with those working and living in slum communities., METHODS: In seven slums in Bangladesh, Kenya, Nigeria and Pakistan, we explored…
66	Ahmed 2021	2021	Impact of the COVID-19 pandemic on intimate partner violence in Sudan, Malawi and Kenya.	Reprod Health	18	1	10.1186/s12978-021-01272-y	Ahmed, Salma A E; Changole, Josephine; Wangamati, Cynthia Khamala	222	#287	Was not about accessibility to formal/informal supports during a stressful life event OR not in high income country OR was about Prevalence/Incidence of IPV only OR not intimate partner violence (child-parent dynamic) OR Review/Opinion/Commentary/Conference Abstract	The COVID-19 infection control and prevention measures have contributed to the increase in incidence of intimate partner violence (IPV) and negatively impacted access to health and legal systems. The purpose of this commentary is to highlight the legal context in relation to IPV, and impact of COVID-19 on IPV survivors and IPV prevention and response services in Kenya, Malawi, and Sudan. Whereas …
67	Aisenberg 2005	2005	Contextualizing community violence and its effects: an ecological model of parent-child interdependent coping	Journal of Interpersonal Violence	20	7		Aisenberg, Eugene; Ell, Kathleen	855-871	#1223	Was not about accessibility to formal/informal supports during a stressful life event OR not in high income country OR was about Prevalence/Incidence of IPV only OR not intimate partner violence (child-parent dynamic) OR Review/Opinion/Commentary/Conference Abstract	This article presents an integrated conceptual framework that contextualizes exposure to community violence and the interpersonal and interdependent processes of parent and child response to community violence. This model posits that parental distress, including post-traumatic stress disorder (PTSD) and depression, is a significant mediator of child distress symptomatology and behavior problems. …
68	AjitaSilwal 2020	2020	Prevalence of domestic violence among infertile women attending subfertility clinic of a tertiary hospital.	JNMA, Journal of the Nepal Medical Association	58	226	10.31729/jnma.4886	Ajita Silwal; Bandana Thapa	372-376	#5793	Was not about accessibility to formal/informal supports during a stressful life event OR not in high income country OR was about Prevalence/Incidence of IPV only OR not intimate partner violence (child-parent dynamic) OR Review/Opinion/Commentary/Conference Abstract	Introduction : Millions of couples suffered from Infertility worldwide. Infertility can cause intense emotional pain in women resulting in stress, anxiety and depression. Domestic violence in infertile women can further results in poor health status and lowers the quality of life. The objective of this study is to find out the prevalence of domestic violence among infertile women attending subfer…
69	Akalin 2022	2022	Intimate Partner Violence against Women in Turkey during the COVID‐19 Pandemic.	Issues in Mental Health Nursing	43	1	10.1080/01612840.2021.1949764	Akalin, Ayse; Ayhan, Fatma	68-75	#3359	Dina Idriss-Wheeler (2023-01-25 10:01:23)(Screen): No - Turkey upper middle income & study about factors; nothing on access.;	This study aims to determine the prevalence of and risk factors for intimate partner violence (IPV) during the COVID‐19 pandemic. The cross-sectional study was conducted with 1,036 women in Turkey who were either married or had an intimate partner. The data were collected between June 20 and July 10, 2020. Experience of any form of IPV (physical (10.1%), sexual (4.0%), psychological (32.2%) or ec…
70	Akbari 2021	2021	The identification and referral to improve safety programme and the prevention of intimate partner violence.	International Journal of Environmental Research and Public Health	18	11	10.3390/ijerph18115653	Akbari, A. R.; Alam, B.; Ageed, A.; Tse CheukYin; Henry, A.		#5837	Was not about accessibility to formal/informal supports during a stressful life event OR not in high income country OR was about Prevalence/Incidence of IPV only OR not intimate partner violence (child-parent dynamic) OR Review/Opinion/Commentary/Conference Abstract	Introduction: Intimate Partner Violence (IPV) is a global epidemic which 30% of women experience world-wide. Domestic violence has serious health consequences, with an estimated cost of 1.7 billion annually to the NHS. However, healthcare professionals remain uncertain on how to manage IPV. In 2007, the Identification and Referral to Improve Safety (IRIS) was introduced within primary care to add…
71	Akbay-Safi 2021	2021	Training Survivors of Gender-Based Violence in the Problem Management Plus Programme in Turkey	INTERVENTION-INTERNATIONAL JOURNAL OF MENTAL HEALTH PSYCHOSOCIAL WORK AND COUNSELLING IN AREAS OF ARMED CONFLICT	19	2	10.4103/intv.intv_21_21	Akbay-Safi, S; Al Tabba, A; Mahmoud, LRM	180-186	#2196	Was not about accessibility to formal/informal supports during a stressful life event OR not in high income country OR was about Prevalence/Incidence of IPV only OR not intimate partner violence (child-parent dynamic) OR Review/Opinion/Commentary/Conference Abstract	Since the beginning of the Syrian conflict, the impact on the local population has rapidly increased, with severe consequent displacement to neighbouring countries (such as Turkey), material losses and psychological damage due to witnessing death, torture, physical and psychological abuse or surviving it, including high levels of gender-based violence. At the same time, available resources to aid…
72	Akça 2022	2022	The Experience of Disgust in Women Exposed to Domestic Violence in Turkey.	Journal of Interpersonal Violence	37	15/16	10.1177/08862605211013953	Akça, Seray; Gençöz, Faruk	NP14538-NP14563	#3264	Was not about accessibility to formal/informal supports during a stressful life event OR not in high income country OR was about Prevalence/Incidence of IPV only OR not intimate partner violence (child-parent dynamic) OR Review/Opinion/Commentary/Conference Abstract	In trauma, fear as a basic emotion that evokes avoidance after exposure to a traumatic event is important for posttraumatic process. Another emotion causing avoidance is disgust. Despite the fact that disgust also plays an important role in trauma, there is limited information about how it is experienced during and after exposure to the traumatic event. In this study, the aim was to understand ho…
73	Akeke 2011	2011	The perceptions of pregnant women, attending antenatal clinics, on the prevention of mother-to-child transmission of HIV programme.	South African Family Practice	53	6		Akeke, V. A.; Oguntibeju, O. O.; Govender, S.	583-589	#6205	Was not about accessibility to formal/informal supports during a stressful life event OR not in high income country OR was about Prevalence/Incidence of IPV only OR not intimate partner violence (child-parent dynamic) OR Review/Opinion/Commentary/Conference Abstract	Background: The prevalence of human immunodeficiency virus (HIV) infection among women of reproductive age and children below the age of 15 years continues to increase, especially in the countries hardest hit by the acquired immunodeficiency syndrome (AIDS) epidemic. Method: A qualitative method was used to determine perceptions. It involved four focus group discussions among antenatal clinic att…
74	Akello 2010	2010	Silencing distressed children in the context of war in northern Uganda: An analysis of its dynamics and its health consequences	SOCIAL SCIENCE & MEDICINE	71	2	10.1016/j.socscimed.2010.03.030	Akello, G; Reis, R; Richters, A	213-220	#2539	Was not about accessibility to formal/informal supports during a stressful life event OR not in high income country OR was about Prevalence/Incidence of IPV only OR not intimate partner violence (child-parent dynamic) OR Review/Opinion/Commentary/Conference Abstract	Children in northern Uganda who are the focus of this article were born and raised in the context of war. The research presented here is based on a one-year ethnographic study (2004-2005) with children aged 9-16 years. Various qualitative and quantitative methods used in this study were geared to this age group. A grounded theory approach was followed to trace the reasons for the silencing of the…
75	Akhtar 2018	2018	Forgiveness Therapy for the Promotion of Mental Well-Being: A Systematic Review and Meta-Analysis.	Trauma, Violence & Abuse	19	1	10.1177/1524838016637079	Akhtar, Sadaf; Barlow, Jane	107-122	#4078	Was not about accessibility to formal/informal supports during a stressful life event OR not in high income country OR was about Prevalence/Incidence of IPV only OR not intimate partner violence (child-parent dynamic) OR Review/Opinion/Commentary/Conference Abstract	Interpersonal hurts and violence against the individual have a high prevalence and are associated with a range of long-term problems in terms of psychological functioning. There is a growing body of research highlighting the role of forgiveness therapy in improving different aspects of psychological health in populations who have experienced diverse types of hurt, violence, or trauma. This articl…
76	Akresh 2016	2016	Climate Change, Conflict, and Children.	Future of Children	26	1	10.1353/foc.2016.0003	Akresh, Richard	51-71	#5555	Was not about accessibility to formal/informal supports during a stressful life event OR not in high income country OR was about Prevalence/Incidence of IPV only OR not intimate partner violence (child-parent dynamic) OR Review/Opinion/Commentary/Conference Abstract	We have good reason to predict that a warming climate will produce more conflict and violence. A growing contingent of researchers has been examining the relationship in recent years, and they've found that hotter temperatures and reduced rainfall are linked to increases in conflict at all scales, from interpersonal violence to war. Children are especially vulnerable to conflict, Richard Akresh w…
77	Aksan 2007	2007	The training needs of Turkish emergency department personnel regarding intimate partner violence.	BMC Public Health	7	350		Aksan, H. A. D.; Aksu, F.	(13-December 2007)	#6256	Was not about accessibility to formal/informal supports during a stressful life event OR not in high income country OR was about Prevalence/Incidence of IPV only OR not intimate partner violence (child-parent dynamic) OR Review/Opinion/Commentary/Conference Abstract	Background: Violence against females is a widespread public health problem in Turkey and the lifetime prevalence of IPV ranges between 34 and 58.7%. Health care workers (HCW) sometimes have the unique opportunity and obligation to identify, treat, and educate females who are abused. The objective of this study was to evaluate the knowledge, attitudes, and experiences of the emergency department (…
78	Akukwe 1998	1998	The potential impact of the 1996 welfare reforms on intimate partner violence	FAMILY & COMMUNITY HEALTH	20	4	10.1097/00003727-199801000-00006	Akukwe, C	54-62	#2142	Was not about accessibility to formal/informal supports during a stressful life event OR not in high income country OR was about Prevalence/Incidence of IPV only OR not intimate partner violence (child-parent dynamic) OR Review/Opinion/Commentary/Conference Abstract	Intimate partner violence harms millions of women with devastating physical and mental health consequences for them and their children. Low-income women and children are at high risk. The recent welfare legislation with strict work requirements and optional family violence provisions could make many victims choose to stay with their abusers with devastating consequences. This article argues that …
79	Akyazi 2018	2018	Domestic Violence Victims in Shelters: What Do We Know About Their Mental Health?	Community Mental Health Journal	54	3	10.1007/s10597-018-0240-1	Akyazi, Senem; Tabo, Abdulkadir; Guveli, Hulya; İlnem, Mehmet Cem; Oflaz, Serap	361-369	#3859	Was not about accessibility to formal/informal supports during a stressful life event OR not in high income country OR was about Prevalence/Incidence of IPV only OR not intimate partner violence (child-parent dynamic) OR Review/Opinion/Commentary/Conference Abstract	In this study, the relationship between mental disorders, childhood trauma and sociodemographic characteristics was evaulated in women staying in shelters due to domestic violence. The study comprised 59 volunteers, staying in women’s shelters in Istanbul due to domestic violence. The structured clinical interview for DSM-IV TR axis 1 disorders (SCID-I), Domestic Violence Data Form, Hamilton Rati…
80	Akyüz 2014	2014	The Effect of Marital Violence on Infertility Distress among A Sample of Turkish Women.	International Journal of Fertility & Sterility	8	1		Akyüz, Aygül; Şahiner, Gönül; Seven, Memnun; Bakır, Bilal	67-76	#4443	Was not about accessibility to formal/informal supports during a stressful life event OR not in high income country OR was about Prevalence/Incidence of IPV only OR not intimate partner violence (child-parent dynamic) OR Review/Opinion/Commentary/Conference Abstract	Background: The aim of this study was to determine the relationship between marital violence and distress level among women with a diagnosis of infertility. Materials and Methods: This cross-sectional study consisted of 139 married women diagnosed as primary infertile who applied to an in vitro fertilization (IVF) center in Turkey, between September and December 2009. A descriptive information qu…
81	Al-Ali 2020	2020	Covid-19 and feminism in the Global South: Challenges, initiatives and dilemmas	EUROPEAN JOURNAL OF WOMENS STUDIES	27	4	10.1177/1350506820943617	Al-Ali, N	333-347	#1956	Was not about accessibility to formal/informal supports during a stressful life event OR not in high income country OR was about Prevalence/Incidence of IPV only OR not intimate partner violence (child-parent dynamic) OR Review/Opinion/Commentary/Conference Abstract	The article addresses the gendered implications of Covid-19 in the Global South by paying attention to the intersectional pre-existing inequalities that have given rise to specific risks and vulnerabilities. It explores various aspects of the pandemic-induced 'crisis of social reproduction' that affects women as the main caregivers as well as addressing the drastic increase of various forms of ge…
82	Al-Modallal 2012	2012	Psychological outcomes of intimate partner violence experienced by Jordanian working women.	Health Care for Women International	33	3	10.1080/07399332.2011.610532	Al-Modallal, H.; Sowan, A. K.; Hamaideh, S.; Peden, A. R.; Al-Omari, H.; Al-Rawashdeh, A. B.	217-227	#6178	Was not about accessibility to formal/informal supports during a stressful life event OR not in high income country OR was about Prevalence/Incidence of IPV only OR not intimate partner violence (child-parent dynamic) OR Review/Opinion/Commentary/Conference Abstract	This study aimed at investigating psychological health problems experienced by working women as a result of their experiences of intimate partner violence (IPV). One hundred one working women participated in the study. Results indicated that nearly half of the participants reported partner violence. Compared with nonabused women, abused women showed significantly higher levels of depressive sympt…
83	Al-Modallal 2020	2020	Physical violence in college women: psychometric evaluation of the safe dates-physical violence victimization scale.	Health Care for Women International	41	8	10.1080/07399332.2020.1806281	Al-Modallal, H.; Mudallal, R.; Abujilban, S.; Hamaideh, S.; Mrayan, L.	949-964	#5912	Was not about accessibility to formal/informal supports during a stressful life event OR not in high income country OR was about Prevalence/Incidence of IPV only OR not intimate partner violence (child-parent dynamic) OR Review/Opinion/Commentary/Conference Abstract	Researchers examined psychometric characteristics of the Safe Dates-Physical Violence Victimization scale in 97 Jordanian college women. Reliability coefficient and Principal Components Analysis were used. Construct validity was examined using independent samples t-test. Cronbach's alpha of 0.80 was yielded. Two dimensions (injury-causing tactics and threatening tactics) were identified. Using co…
84	Al-Oraimi 2022	2022	The Role of Emirati Women during the Covid-19 Pandemic and the Challenges	Journal of International Women's Studies	23	3		Al-Oraimi, Suaad Zayed	41-55	#6616	Was not about accessibility to formal/informal supports during a stressful life event OR not in high income country OR was about Prevalence/Incidence of IPV only OR not intimate partner violence (child-parent dynamic) OR Review/Opinion/Commentary/Conference Abstract	Using a qualitative methodology of personal interviews and participant observation, this research investigates the role of Emirati women in the fight against the Covid-19 pandemic and the subsequent impact/challenges. Research participants included female Emirati health care workers and educationists. We observed Emirati families to help better understand the challenges women went through during …
85	Al-Rantisi 2022	2022	The consequences of government measures in Palestine to mitigate the impact of COVID-19 on gender-based violence.	Journal of Adult Protection	24	2024-05-06	10.1108/JAP-07-2022-0014	Al-Rantisi, Ahmed Mohammed; Faraj, Ola Usama	215-230	#6790	Was not about accessibility to formal/informal supports during a stressful life event OR not in high income country OR was about Prevalence/Incidence of IPV only OR not intimate partner violence (child-parent dynamic) OR Review/Opinion/Commentary/Conference Abstract	Purpose: In the face of the COVID-19 pandemic, many countries, including Palestine, implemented lockdown rules. These measures slowed the outbreak of the coronavirus, and because of the poor management of the Palestinian government in dealing with women's rights in light of the Corona pandemic, they contributed to increasing gender-based violence (GBV). Design/methodology/approach: The study used…
86	Al‐Natour 2016	2016	Nurses' roles in screening for intimate partner violence: a phenomenological study.	International Nursing Review	63	3	10.1111/inr.12302	Al ‐ Natour, A.; Qandil, A.; Gillespie, G.L.	422-428	#4294	Was not about accessibility to formal/informal supports during a stressful life event OR not in high income country OR was about Prevalence/Incidence of IPV only OR not intimate partner violence (child-parent dynamic) OR Review/Opinion/Commentary/Conference Abstract	Aim: To describe Jordanian nurses' roles and practices in screening for intimate partner violence. Background: Intimate partner violence is a recognized global health problem with a prevalence of 37% for the Eastern Mediterranean region. Jordanian nurses screening for intimate partner violence is as low as 10.8%. Nurses have encountered institutional and personal barriers hindering their screenin…
87	Alam 2018	2018	HCV Testing and Linkage to Care: Expanding Access to HCV Care through Electronic Health Engagement	Gastroenterology	154	6 Supplement 1	10.1016/S0016-5085%2818%2933930-1	Alam Z.T.; Bui H.; Cook D.; Kausar L.; Alam I.	S-1189	#1069	Was not about accessibility to formal/informal supports during a stressful life event OR not in high income country OR was about Prevalence/Incidence of IPV only OR not intimate partner violence (child-parent dynamic) OR Review/Opinion/Commentary/Conference Abstract	BACKGROUND & AIMS: There is an emerging epidemic of people who inject drugs (PWID), contract the hepatitis C virus (HCV), and fail to seek treatment for this curable illness. At least 75% of new HCV infections in the United States result from injection drug use. Since PWID are at an increased risk for contracting HCV, the Center for Disease Control (CDC) recommends HCV testing in this population.…
88	Alam 2018	2018	HCV testing and linkage to care: Expanding access to HCV care through electronic health engagement	J. Viral Hepatitis	25	Supplement 2	10.1111/jvh.230_12923	Alam I.; Tariq Z.	164	#1070	Was not about accessibility to formal/informal supports during a stressful life event OR not in high income country OR was about Prevalence/Incidence of IPV only OR not intimate partner violence (child-parent dynamic) OR Review/Opinion/Commentary/Conference Abstract	Background and Aims: There is an emerging epidemic of people who inject drugs (PWID), contract the hepatitis C virus (HCV), and fail to seek treatment for this curable illness. At least 75% of new HCV infections in the United States result from injection drug use. Since PWID are at an increased risk for contracting HCV, the Center for Disease Control (CDC) recommends HCV testing in this populatio…
89	Alani 2013	2013	The bigger picture: the effects of intimate partner violence on Aboriginal women's mental health.	Pimatisiwin - A Journal of Aboriginal and Indigenous Community Health	11	2		Alani, T.	231-240	#6142	Was not about accessibility to formal/informal supports during a stressful life event OR not in high income country OR was about Prevalence/Incidence of IPV only OR not intimate partner violence (child-parent dynamic) OR Review/Opinion/Commentary/Conference Abstract	Aboriginal women's accounts of intimate partner violence are much more severe and frequent. This, along with the many other challenges Aboriginal women face (such as poverty, discrimination, a lack of resources and accessibility), cause the experiences of violence to be magnified. This is clearly demonstrated in the high rates of mental health problems for Aboriginal women. This paper outlines ho…
90	AlarconVillaverde 2020	2020	The COVID-19 pandemic and research in Gynecology and Obstetrics	Rev. Peruana Ginecol. Obstet.	66	2	10.31403/rpgo.v66i2243	Alarcon Villaverde J.O.	2024-05-06	#1019	Was not about accessibility to formal/informal supports during a stressful life event OR not in high income country OR was about Prevalence/Incidence of IPV only OR not intimate partner violence (child-parent dynamic) OR Review/Opinion/Commentary/Conference Abstract
91	Alarid 2012	2012	Implementing restorative justice in police departments.	Police Practice & Research: An International Journal	13	5	10.1080/15614263.2011.607654	Alarid, Leanne Fiftal; Montemayor, Carlos D	450-463	#2987	Was not about accessibility to formal/informal supports during a stressful life event OR not in high income country OR was about Prevalence/Incidence of IPV only OR not intimate partner violence (child-parent dynamic) OR Review/Opinion/Commentary/Conference Abstract	Police are first responders to community calls for service, yet traditional responses tend to diminish victim roles significantly. Research has shown that victims and communities can benefit from the use of restorative justice techniques. This study examines how restorative justice can be integrated into some police practices when responding to calls for service involving individuals who are ment…
92	Albanesi 2021	2021	Evaluating interventions with victims of intimate partner violence: a community psychology approach	BMC Women's Health	21		10.1186/s12905-021-01268-7	Albanesi, Cinzia; Tomasetto, Carlo; Guardabassi, Veronica	2024-01-15	#3217	Was not about accessibility to formal/informal supports during a stressful life event OR not in high income country OR was about Prevalence/Incidence of IPV only OR not intimate partner violence (child-parent dynamic) OR Review/Opinion/Commentary/Conference Abstract	Purpose Intimate Partner Violence (IPV) is one of the most common forms of domestic violence, with profound implication for women's physical and psychological health. In this text we adopted the Empowerment Process Model (EPM) by Cattaneo and Goodman (Psychol Violence 5(1):84–94) to analyse interventions provided to victims of IPV by a Support Centre for Women (SCW) in Italy, and understand its c…
93	Albright 2019	2019	When women veterans return: The role of postsecondary education in transition in their civilian lives	Journal of American College Health	67	5	10.1080/07448481.2018.1494599	Albright, David Luther, PhD, MSW; Hendricks Thomas, Kate, PhD; McDaniel, Justin, PhD; Fletcher, Kari Lynne, PhD, LCSW; Godfrey, Kelli, LCSW; Bertram, Jessica, MSW; Angel, Caroline, PhD, RN, RWB	479-485	#1516	Was not about accessibility to formal/informal supports during a stressful life event OR not in high income country OR was about Prevalence/Incidence of IPV only OR not intimate partner violence (child-parent dynamic) OR Review/Opinion/Commentary/Conference Abstract	Objective: The purpose of this study was to assess the current state of postsecondary educational settings' outreach to military women who become students postservice. Participants: Data for the present cross-sectional study were obtained from the American College Health Association's (ACHA) 2011-2014 National College Health Assessment II (NCHA). Methods: Demographic characteristics of the study …
94	Aldeen 2021	2021	Domestic Violence and its Impact upon Reproductive Health during Corona Virus Pandemic among Women Attending Primary Health Care Centers in Baghdad City - Iraq.	Magyar Gerontologia				Aldeen, Zahraa Burhan; Abbas, Iqbal Majeed	2024-09-10	#4021	Was not about accessibility to formal/informal supports during a stressful life event OR not in high income country OR was about Prevalence/Incidence of IPV only OR not intimate partner violence (child-parent dynamic) OR Review/Opinion/Commentary/Conference Abstract
95	Aldeen 2022	2022	Impact of Psychosocial Domestic Violence upon Reproductive Health during Corona Virus Pandemic among Women Attending Primary Health Care Centers in Baghdad City	Indian J. Forensic Med. Toxicol.	16	1	10.37506/IJFMT.V16I1.17804	Aldeen Z.B.; Abbas I.M.	1638-1646	#838	Was not about accessibility to formal/informal supports during a stressful life event OR not in high income country OR was about Prevalence/Incidence of IPV only OR not intimate partner violence (child-parent dynamic) OR Review/Opinion/Commentary/Conference Abstract	Objectives: To assess Psychosocial domestic violence among women and assess the impact of Psychosocial domestic violence on women's reproductive health during the COVID-19 pandemic Methodology: A descriptive analytical study was conducted on women subjected to psychosocial domestic violence and impacts of psychosocial domestic violence on women during the Corona pandemic period. A deliberate samp…
96	Alenezi 2021	2021	Evaluation of the impact of the COVID-19 pandemic on the reporting of maltreatment cases to the National Family Safety Program in Saudi Arabia	Child Abuse & Neglect	122		10.1016/j.chiabu.2021.105297	Alenezi, Shuliweeh; Alnamnakani, Mahdi; Temsah, Mohamad-Hani; Murshid, Rozan; Alfahad, Fahad; Alqurashi, Haitham; Alonazy, Hana; Alothman, Mohamad; Aleissa, Majid A	1	#1622	Was not about accessibility to formal/informal supports during a stressful life event OR not in high income country OR was about Prevalence/Incidence of IPV only OR not intimate partner violence (child-parent dynamic) OR Review/Opinion/Commentary/Conference Abstract	Introduction The COVID-19 pandemic represents a global and nationwide public health crisis. Although protective, socially restrictive measures may cause social isolation, which amounts to an increased ecological risk for mental health disturbance in vulnerable populations. Previous reports have suggested a significant association between the occurrence of public health crises and increased rates …
97	Alessi 2021	2021	A Scoping Review of the Experiences of Violence and Abuse Among Sexual and Gender Minority Migrants Across the Migration Trajectory.	Trauma, Violence & Abuse	22	5	10.1177/15248380211043892	Alessi, Edward J.; Cheung, Shannon; Kahn, Sarilee; Yu, Melanie	1339-1355	#3418	Was not about accessibility to formal/informal supports during a stressful life event OR not in high income country OR was about Prevalence/Incidence of IPV only OR not intimate partner violence (child-parent dynamic) OR Review/Opinion/Commentary/Conference Abstract	Violence against sexual and gender minority (SGM) individuals has continued to proliferate globally. Yet, less is known about victimization among subgroups of SGM individuals, especially SGM immigrants, refugees, and asylum seekers. There has been a steady increase in this vulnerable group of migrants over the years, and emerging evidence has pointed to their heightened risk of victimization. We …
98	Alexander 1998	1998	Trauma, addiction, and recovery: Addressing public health epidemics among women with severe mental illness.	Women's mental health services: A public health perspective.		Health & Mental Health Services [3370]		Alexander, Mary Jane; Muenzenmaier, Kristina	215-239	#3170	Was not about accessibility to formal/informal supports during a stressful life event OR not in high income country OR was about Prevalence/Incidence of IPV only OR not intimate partner violence (child-parent dynamic) OR Review/Opinion/Commentary/Conference Abstract	This chapter focuses on how those who work in and use public mental health systems can affect the epidemics of violence against women and children and the trauma-related addiction that frequently results. These closely related problems, addiction and childhood sexual abuse, seriously complicate how effectively women and those who treat them can access and use clinical and community supports. It i…
99	Alexander 1998	1998	Sexual and physical abuse in women with fibromyalgia: association with outpatient health care utilization and pain medication usage.	Arthritis Care & Research (08937524)	11	2	10.1002/art.1790110206	Alexander RW; Bradley LA; Alarcon GS; Triana-Alexander M; Aaron LA; Alberts KR; Martin MY; Stewart KE	102-115	#5498	Was not about accessibility to formal/informal supports during a stressful life event OR not in high income country OR was about Prevalence/Incidence of IPV only OR not intimate partner violence (child-parent dynamic) OR Review/Opinion/Commentary/Conference Abstract	OBJECTIVE: To evaluate the relationship between sexual and/or physical abuse and health care usage in patients with fibromyalgia (FM) and identify variables that may influence this relationship. METHODS: We assessed history of sexual/physical abuse, health care utilization, and medication usage, as well as related variables in 75 women with FM using standardized questionnaires, structured intervi…
100	Alexander 2014	2014	Dual-Trauma Couples and Intimate Partner Violence.	Psychological Trauma: Theory, Research, Practice & Policy	6	3	10.1037/a0036404	Alexander, Pamela C.	224-231	#4565	Was not about accessibility to formal/informal supports during a stressful life event OR not in high income country OR was about Prevalence/Incidence of IPV only OR not intimate partner violence (child-parent dynamic) OR Review/Opinion/Commentary/Conference Abstract
101	Alexander 2016	2016	Reproductive coercion, sexual risk behaviours and mental health symptoms among young low-income behaviourally bisexual women: implications for nursing practice.	Journal of Clinical Nursing (John Wiley & Sons, Inc.)	25	23-24	10.1111/jocn.13238	Alexander, Kamila A; Volpe, Ellen M; Abboud, Sarah; Campbell, Jacquelyn C	3533-3544	#4203	Was not about accessibility to formal/informal supports during a stressful life event OR not in high income country OR was about Prevalence/Incidence of IPV only OR not intimate partner violence (child-parent dynamic) OR Review/Opinion/Commentary/Conference Abstract	Aims and objectives To describe prevalence of reproductive coercion, sexual risk behaviours and mental health symptoms among women reporting lifetime sexual experiences with men and women compared to peers reporting sex exclusively with men. Background Reproductive coercion, a global public health problem, is understudied among sexual minority women. Violence against women remains high among wome…
102	Alexander 2021	2021	Associations Between Reproductive Coercion, Partner Violence, and Mental Health Symptoms Among Young Black Women in Baltimore, Maryland.	Journal of Interpersonal Violence	36	17/18	10.1177/0886260519860900	Alexander, Kamila A.; Willie, Tiara C.; McDonald-Mosley, Raegan; Campbell, Jacquelyn C.; Miller, Elizabeth; Decker, Michele R.	NP9839-NP9863	#3448	Was not about accessibility to formal/informal supports during a stressful life event OR not in high income country OR was about Prevalence/Incidence of IPV only OR not intimate partner violence (child-parent dynamic) OR Review/Opinion/Commentary/Conference Abstract	This study examined the associations of reproductive coercion (RC) with mental health of Black adolescent and young adult women. We tested RC as a predictor of depression and post-traumatic stress disorder (PTSD) symptoms. We also explored the interaction of exposure to RC and physical and sexual intimate partner violence (IPV) as they relate to depression and PTSD symptoms. A primarily community…
103	Alexander 2023	2023	Intervention approaches to address intimate partner violence and HIV: a scoping review of recent research.	Current HIV/AIDS Reports	20	5	10.1007/s11904-023-00668-8	Alexander, Kamila A.; Mpundu, Gloria; Duroseau, Brenice; Osian, Nkemakolem; Chambers, Shadae; McCree, DaJaneil; Tobin, Karin E.; Willie, Tiara C.	296-311	#6949	Was not about accessibility to formal/informal supports during a stressful life event OR not in high income country OR was about Prevalence/Incidence of IPV only OR not intimate partner violence (child-parent dynamic) OR Review/Opinion/Commentary/Conference Abstract	Purpose of Review: Intimate partner violence (IPV) remains a critical challenge to HIV prevention and treatment efforts across the globe. We examined recently published (January 9, 2017-January 9, 2023) integrated behavioral interventions designed to address IPV and HIV across the care continuum. Recent Findings: Fifteen studies (involving n = 10,947 participants) met the inclusion criteria for t…
104	Alexandre 2016	2016	Progress and Perspectives on HIV-1 microbicide development	VIROLOGY	497		10.1016/j.virol.2016.07.004	Alexandre, KB; Mufhandu, HT; London, GM; Chakauya, E; Khati, M	69-80	#2525	Was not about accessibility to formal/informal supports during a stressful life event OR not in high income country OR was about Prevalence/Incidence of IPV only OR not intimate partner violence (child-parent dynamic) OR Review/Opinion/Commentary/Conference Abstract	The majority of HIV-1 infections occur via sexual intercourse. Women are the most affected by the epidemic, particularly in developing countries, due to their socio-economic dependence on men and the fact that they are often victims of gender based sexual violence. Despite significant efforts that resulted in the reduction of infection rates in some countries, there is still need for effective pr…
105	Alexy 2006	2006	Workplace violence: a primer for critical care nurses.	Critical Care Nursing Clinics of North America	18	3		Alexy EM; Hutchins JA	305-312	#4962	Was not about accessibility to formal/informal supports during a stressful life event OR not in high income country OR was about Prevalence/Incidence of IPV only OR not intimate partner violence (child-parent dynamic) OR Review/Opinion/Commentary/Conference Abstract	This review illustrates the various types of workplace violence nurses can encounter in critical care settings. Lack of a clear definition of workplace violence impedes research on the topic; however, the typology offered by the UIIPRC provides a framework to guide further studies of physical and nonphysical workplace violence. Further investigation of individual and organizational factors will a…
106	Algamal 2018	2018	Chronic Hippocampal Abnormalities and Blunted HPA Axis in an Animal Model of Repeated Unpredictable Stress	FRONTIERS IN BEHAVIORAL NEUROSCIENCE	12		10.3389/fnbeh.2018.00150	Algamal, M; Ojo, JO; Lungmus, CP; Muza, P; Cammarata, C; Owens, MJ; Mouzono, BC; Diamond, DM; Mullan, M; Crawford, F		#2733	Was not about accessibility to formal/informal supports during a stressful life event OR not in high income country OR was about Prevalence/Incidence of IPV only OR not intimate partner violence (child-parent dynamic) OR Review/Opinion/Commentary/Conference Abstract	Incidence of post-traumatic stress disorder (PTSD) ranges from 3 to 30% in individuals exposed to traumatic events, with the highest prevalence in groups exposed to combat, torture, or rape. To date, only a few FDA approved drugs are available to treat PTSD, which only offer symptomatic relief and variable efficacy. There is, therefore, an urgent need to explore new concepts regarding the biologi…
107	Alghamdi 2022	2022	Intimate Partner Violence among Canadian Muslim Women.	Journal of Interpersonal Violence	37	17/18	10.1177/08862605211021516	Alghamdi, Maryam S.; Lee, Bonnie K.; Nagy, Gabriela A.	NP15153-NP15175	#6768	Was not about accessibility to formal/informal supports during a stressful life event OR not in high income country OR was about Prevalence/Incidence of IPV only OR not intimate partner violence (child-parent dynamic) OR Review/Opinion/Commentary/Conference Abstract	An examination of the interaction of pre- and post-migration stressors is critical to understanding Canadian Muslim immigrant women's experience of intimate partner violence (IPV). This study uses a dominant qualitative design, supplemented by quantitative data to understand eight Canadian Muslim immigrant women's experience of IPV from six countries of origin. Five themes were identified: (a) ch…
108	Alhabib 2010	2010	Domestic violence against women: systematic review of prevalence studies.	Journal of Family Violence	25	4	10.1007/s10896-009-9298-4	Alhabib S; Nur U; Jones R	369-382	#4710	Was not about accessibility to formal/informal supports during a stressful life event OR not in high income country OR was about Prevalence/Incidence of IPV only OR not intimate partner violence (child-parent dynamic) OR Review/Opinion/Commentary/Conference Abstract	To systematically review the worldwide evidence on the prevalence of domestic violence against women, to evaluate the quality of studies, and to account for variation in prevalence between studies, using consistent definitions and explicit, rigorous methods. Systematic review of prevalence studies on domestic violence against women. Literature searches of 6 databases were undertaken for the perio…
109	Alhalal 2018	2018	Obesity in women who have experienced intimate partner violence	Journal of Advanced Nursing	74	12	10.1111/jan.13797	Alhalal, Eman	2785-2797	#1541	Was not about accessibility to formal/informal supports during a stressful life event OR not in high income country OR was about Prevalence/Incidence of IPV only OR not intimate partner violence (child-parent dynamic) OR Review/Opinion/Commentary/Conference Abstract	AimsThe aim of this study was to examine the pathway through which intimate partner violence (IPV) severity and child abuse severity influence obesity among women who have experienced IPV.BackgroundIntimate partner violence is a public health issue that is found to be related to obesity. Yet, little is known about the pathways that link both IPV and child abuse experiences to obesity. The roles o…
110	Alhalal 2018	2018	Factors mediating the impacts of child abuse and intimate partner violence on chronic pain: a cross-sectional study	BMC WOMENS HEALTH	18		10.1186/s12905-018-0642-9	Alhalal, E; Ford-Gilboe, M; Wong, C; AlBuhairan, F		#2117	Was not about accessibility to formal/informal supports during a stressful life event OR not in high income country OR was about Prevalence/Incidence of IPV only OR not intimate partner violence (child-parent dynamic) OR Review/Opinion/Commentary/Conference Abstract	Background: Most research on the health impacts of intimate partner violence (IPV) and child abuse has been conducted in Western countries and may not be generalizable to women living in different contexts, such as Saudi Arabia. Chronic pain, a disabling health issue associated with experiences of both child abuse and IPV among women, negatively impacts women's well-being, quality of life, and le…
111	Alhalal 2019	2019	The Reliability and Validity of the Arabic Version of the Composite Abuse Scale.	Violence & Victims	34	1	10.1891/0886-6708.34.1.3	Alhalal, Eman; Ford-Gilboe, Marilyn; Wong, Carol; Albuhairan, Fadia	2024-03-27	#4046	Was not about accessibility to formal/informal supports during a stressful life event OR not in high income country OR was about Prevalence/Incidence of IPV only OR not intimate partner violence (child-parent dynamic) OR Review/Opinion/Commentary/Conference Abstract	Research that examines intimate partner violence (IPV) in the Arab world has been hampered by a lack of comprehensive valid and culturally appropriate measures. The purpose of this study was to test the reliability and validity of the Arabic version of the Composite Abuse Scale (CAS) in a sample of 299 Saudi women recruited from primary healthcare centers. Confirmatory factor analysis (CFA) did n…
112	Alhalal 2023	2023	Intimate Partner Violence and School-Aged Children's Mental Health: Unpacking the Effects of Family Functioning, Mothers' Mental Health, and Social Capital	ISSUES IN MENTAL HEALTH NURSING	44	11	10.1080/01612840.2023.2258221	Alhalal, E; Binomran, K; Al-Radwan, Z; Albarqi, G	1109-1118	#7168	Was not about accessibility to formal/informal supports during a stressful life event OR not in high income country OR was about Prevalence/Incidence of IPV only OR not intimate partner violence (child-parent dynamic) OR Review/Opinion/Commentary/Conference Abstract	There is a limited understanding of the pathways through which intimate partner violence (IPV) affects school-aged children's mental health. This study aims to examine a hypothesized model in which fathers' perpetration of IPV against mothers affects school-aged children's mental health through family functions, mothers' mental health, and social capital. A cross-sectional study was conducted by …
113	Alhasanat 2015	2015	Postpartum Depression Among Immigrant and Arabic Women: Literature Review	JOURNAL OF IMMIGRANT AND MINORITY HEALTH	17	6	10.1007/s10903-015-0165-5	Alhasanat, D; Fry-McComish, J	1882-1894	#1871	Was not about accessibility to formal/informal supports during a stressful life event OR not in high income country OR was about Prevalence/Incidence of IPV only OR not intimate partner violence (child-parent dynamic) OR Review/Opinion/Commentary/Conference Abstract	Postpartum depression (PPD) is a major disabling mood disorder that affects women during childbearing years. The purpose of this literature review is to identify the prevalence and risk factors for PPD among immigrant women in industrialized countries and compare it with prevalence and risk factors for PPD among Arab women in their home countries. 26 studies, published between 1995 and 2013 have …
114	Alhusen 2015	2015	Pregnant Mothers' Perceptions of how Intimate Partner Violence affects Their Unborn Children	JOGNN-JOURNAL OF OBSTETRIC GYNECOLOGIC AND NEONATAL NURSING	44	2	10.1111/1552-6909.12542	Alhusen, JL; Wilson, D	210-217	#1925	Was not about accessibility to formal/informal supports during a stressful life event OR not in high income country OR was about Prevalence/Incidence of IPV only OR not intimate partner violence (child-parent dynamic) OR Review/Opinion/Commentary/Conference Abstract	Objective: To explore the perceptions of pregnant women on the experience of intimate partner violence (IPV) as it affects maternal and fetal health.Design: Secondary qualitative content analysis.Setting: Individual interviews conducted within three urban obstetric and gynecologic clinics.Participants: Our sample included a subset of eight pregnant women experiencing IPV during the current pregna…
115	Ali 2002	2002	Prevalence of and factors associated with anxiety and depression among women in a lower middle class semi-urban community of Karachi, Pakistan.	JPMA, Journal of the Pakistan Medical Association	52	11		Ali, B. S.; Rahbar, M. H.; Naeem, S.; Tareen, A. L.; Gul, A.; Samad, L.	513-517	#6285	Was not about accessibility to formal/informal supports during a stressful life event OR not in high income country OR was about Prevalence/Incidence of IPV only OR not intimate partner violence (child-parent dynamic) OR Review/Opinion/Commentary/Conference Abstract	A cross-sectional survey was conducted in Qayoomabad, Karachi, Pakistan, during 8 January-14 February 2001, to identify women suffering from anxiety and depression. The Aga Khan University Anxiety and Depression Scale and a sociodemographic questionnaire were administered to 1218 women (aged 18-50 years) to assess the prevalence and associated factors of anxiety and depression. A prevalence of 30…
116	Ali 2013	2013	Intimate Partner Violence and Mental Health Effects: A Population-Based Study among Married Women in Karachi, Pakistan.	International Journal of Behavioral Medicine	20	1	10.1007/s12529-011-9201-6	Ali, Tazeen; Mogren, Ingrid; Krantz, Gunilla	131-139	#4620	Was not about accessibility to formal/informal supports during a stressful life event OR not in high income country OR was about Prevalence/Incidence of IPV only OR not intimate partner violence (child-parent dynamic) OR Review/Opinion/Commentary/Conference Abstract	Background: Intimate partner violence (IPV) is recognized all over the world for its association with mental health problems in women. In Pakistan, such violence occurs commonly, but detailed information on mental health effects is scarce. The purpose of this study is to focused on married couples in urban Karachi to investigate mental health effects associated with physical, sexual and psycholog…
117	Ali 2021	2021	Is COVID-19 Immune to Misinformation? A Brief Overview	ASIAN BIOETHICS REVIEW	13	2	10.1007/s41649-020-00155-x	Ali, S; Khalid, A; Zahid, E	255-277	#2400	Was not about accessibility to formal/informal supports during a stressful life event OR not in high income country OR was about Prevalence/Incidence of IPV only OR not intimate partner violence (child-parent dynamic) OR Review/Opinion/Commentary/Conference Abstract	During the current COVID-19 pandemic, misinformation is a major challenge, raising several social and psychological concerns. This article highlights the prevailing misinformation as an outbreak containing hoaxes, myths, and rumours. In comparison to traditional media, online media platforms facilitate misinformation even more widely. To further affirm this ethical concern, the researchers cite r…
118	Ali-Saleh 2018	2018	Self-Efficacy and Collective Efficacy as Moderators of the Psychological Consequences of Exposure of Palestinian Parents in Israel to Community Violence	International Journal of Offender Therapy and Comparative Criminology	62	13	10.1177/0306624X18757616	Ali-Saleh, Darawshy Neveen; Haj-Yahia, Muhammad M	4236-4256	#1551	Was not about accessibility to formal/informal supports during a stressful life event OR not in high income country OR was about Prevalence/Incidence of IPV only OR not intimate partner violence (child-parent dynamic) OR Review/Opinion/Commentary/Conference Abstract	This study examined the rates of exposure to community violence (ECV; that is, witnessing and directly experiencing violence) as well as the detrimental consequences of such exposure as reflected in posttraumatic stress symptoms (PTSS) and a decline in psychological well-being (PWB) among parents. In addition, the study examined whether self-efficacy and collective efficacy moderate these consequ…
119	Alisic 2017	2017	Children bereaved by fatal intimate partner violence: a population-based study into demographics, family characteristics and homicide exposure.	PLoS ONE	12	10	10.1371/journal.pone.0183466	Alisic, E.; Groot, A.; Snetselaar, H.; Stroeken, T.; Putte, E. van de	e0183466	#6017	Was not about accessibility to formal/informal supports during a stressful life event OR not in high income country OR was about Prevalence/Incidence of IPV only OR not intimate partner violence (child-parent dynamic) OR Review/Opinion/Commentary/Conference Abstract	Background: In the context of violence against women, intimate partner homicide increasingly receives research and policy attention. Although the impact of losing a parent due to intimate partner homicide is intuitively obvious, little is known about the children involved. We aimed to identify all children bereaved by parental intimate partner homicide in the Netherlands in the period 2003-2012, …
120	Aljohani 2021	2021	Workplace violence in the emergency department: a systematic review and meta-analysis	Public Health	196		10.1016/j.puhe.2021.02.009	Aljohani, B; Burkholder, J; Tran, Q K; Chen, C; Beisenova, K; Pourmand, A	186	#1650	Was not about accessibility to formal/informal supports during a stressful life event OR not in high income country OR was about Prevalence/Incidence of IPV only OR not intimate partner violence (child-parent dynamic) OR Review/Opinion/Commentary/Conference Abstract	Objectives Emergency departments (EDs) currently face a widely acknowledged issue of workplace violence (WPV) against healthcare workers (HCWs). WPV in the ED occurs in different forms and from different types of instigators; its prevalence also varies in different regions of the world. This study investigates the incidence of WPV among ED staff and identifies the types of instigators involved. S…
121	Aljomaie 2022	2022	A scoping review of the healthcare provided by nurses to people experiencing domestic violence in primary health care settings.	Int J Nurs Stud Adv	4	101769252	10.1016/j.ijnsa.2022.100068	Aljomaie, Hassan Abdulrahman H; Hollingdrake, Olivia; Cruz, Angelica Alban; Currie, Jane	100068	#6363	Was not about accessibility to formal/informal supports during a stressful life event OR not in high income country OR was about Prevalence/Incidence of IPV only OR not intimate partner violence (child-parent dynamic) OR Review/Opinion/Commentary/Conference Abstract	Background: Domestic and family violence is a significant and growing public health concern in many communities around the world. Nurses are often the first and sometimes only point of contact for people seeking healthcare following DFV incidents and are therefore well placed to identify and support these vulnerable people. The aim of this scoping review is to examine the English language studies…
122	Alkema 2023	2023	Childhood abuse v. neglect and risk for major psychiatric disorders	PSYCHOLOGICAL MEDICINE			10.1017/S0033291723003471	Alkema, A; Marchi, M; van der Zaag, JAJ; van der Sluis, D; Warrier, V; Ophoff, RA; Kahn, RS; Cahn, W; Hovens, JGFM; Riese, H; Scheepers, F; Penninx, BWJH; Cecil, C; Oldehinkel, AJ; Vinkers, CH; Boks, MPM; Genetic Risk Outcome Psychosis Grp		#7225	Was not about accessibility to formal/informal supports during a stressful life event OR not in high income country OR was about Prevalence/Incidence of IPV only OR not intimate partner violence (child-parent dynamic) OR Review/Opinion/Commentary/Conference Abstract	Background. Childhood maltreatment (CM) is a strong risk factor for psychiatric disorders but serves in its current definitions as an umbrella for various fundamentally different childhood experiences. As first step toward a more refined analysis of the impact of CM, our objective is to revisit the relation of abuse and neglect, major subtypes of CM, with symptoms across disorders.Methods. Three …
123	Allard 2018	2018	Mid-Treatment Reduction in Trauma-Related Guilt Predicts PTSD and Functioning Following Cognitive Trauma Therapy for Survivors of Intimate Partner Violence.	Journal of Interpersonal Violence	33	23	10.1177/0886260516636068	Allard, Carolyn B.; Norman, Sonya B.; Thorp, Steven R.; Browne, Kendall C.; Stein, Murray B.	3610-3629	#3935	Was not about accessibility to formal/informal supports during a stressful life event OR not in high income country OR was about Prevalence/Incidence of IPV only OR not intimate partner violence (child-parent dynamic) OR Review/Opinion/Commentary/Conference Abstract	Intimate partner violence (IPV) results in severe and chronic posttraumatic psychological symptoms, maladaptive trauma-related guilt (TRG) and functional impairment for many women. Cognitive Trauma Therapy (CTT) was developed to specifically address empirically identified contributors of distress and functioning difficulties specific to IPV and has been found to be efficacious in treating posttra…
124	Allen 2011	2011	The language of healing: women's voices in healing and recovering from domestic violence.	Social Work in Mental Health	9	1	10.1080/15332985.2010.494540	Allen KN; Wozniak DF	37-55	#4797	Was not about accessibility to formal/informal supports during a stressful life event OR not in high income country OR was about Prevalence/Incidence of IPV only OR not intimate partner violence (child-parent dynamic) OR Review/Opinion/Commentary/Conference Abstract	Little is known about the course of recovery or healing from intimate partner violence. Shelter-based interventions are limited and frequently end before traumatized women can adequately reconstruct social and personal identity. Based on the belief that healing from relationship violence is a social, spiritual, cultural, and psychological process, we designed a group treatment approach that disco…
125	Allen 2013	2013	maximum potential.	Massage & Bodywork	28	5		Allen, Tina	60-65	#5032	Was not about accessibility to formal/informal supports during a stressful life event OR not in high income country OR was about Prevalence/Incidence of IPV only OR not intimate partner violence (child-parent dynamic) OR Review/Opinion/Commentary/Conference Abstract	The article offers information on helping traumatized children using massage and bodywork therapy. It informs that recurring traumatic experiences can lead to complex trauma effecting child development. It mentions the factors affecting traumatic events which include child's age, gender, and ability to understand situation. It states that after traumatic event children may show disorganized behav…
126	Allen 2016	2016	Resocialization in The Bahamas: One family at a time	West Indian Med. J.	65	Supplement 5		Allen D.	52-53	#1090	Was not about accessibility to formal/informal supports during a stressful life event OR not in high income country OR was about Prevalence/Incidence of IPV only OR not intimate partner violence (child-parent dynamic) OR Review/Opinion/Commentary/Conference Abstract	Lasting ramifications of the drug epidemic of the 1980s, paired with the recent socio-economic downturn, have led to a powerful social fragmentation of Bahamian society. This social fragmentation or de-socialization has caused an erosion of sociocultural values producing increased: (a) murder rates and violent crimes (b) suicides and suicidal attempts (c) domestic violence (d) widespread anger an…
127	Allen 2017	2017	Anger and social fragmentation: The evil violence tunnel	J. Psychother. Integr.	27	1	10.1037/int0000022	Allen D.; Bethell K.; Allen-Carroll M.	79-92	#1084	Was not about accessibility to formal/informal supports during a stressful life event OR not in high income country OR was about Prevalence/Incidence of IPV only OR not intimate partner violence (child-parent dynamic) OR Review/Opinion/Commentary/Conference Abstract	The Bahamas, like many countries in the region, has undergone a serious social fragmentation process due to the widespread cocaine epidemic of the 1980s and its continuing sequelae, as well as the significant international financial downturn. Manifested by burgeoning murder and violent crime rates, the social fragmentation is associated with widespread angry outbursts and destruction of the famil…
128	Allen 2020	2020	A social intervention for court-ordered adolescents - the family: People helping people project.	Examining social identities and diversity issues in group therapy: Knocking at the boundaries.		Abernethy, A. D., Allen, D. F., & Allen-Carroll, M. (2017). Adapting group therapy to address real-world problems: Insights from groups offered in the Bahamas. International Journal of Group Psychotherapy, 68, 2, 1-18. http://dx.doi.org/10.1080/00207284.2		Allen, David F; Bethell, Keva; Fountain, Denie; Carroll, Marie Allen	189-203	#2773	Was not about accessibility to formal/informal supports during a stressful life event OR not in high income country OR was about Prevalence/Incidence of IPV only OR not intimate partner violence (child-parent dynamic) OR Review/Opinion/Commentary/Conference Abstract	The Bahamas is an archipelagic nation situated between the southern tip of Florida and Cuba. The countrywide crack cocaine epidemic of the 1980s and its sequelae led to a serious familial and community disintegration manifested by burgeoning murder and violent crime rates, domestic violence, child abuse, and poverty. Crack cocaine, one of the first drugs to feminize drug addiction, resulted in ad…
129	Allert 1997	1997	Domestic violence: efficacy of health provider training in Utah.	Prehospital & Disaster Medicine	12	1	10.1017/s1049023x00037225	Allert CS; Chalkley C; Whitney JR; Librett A; Allert, C S; Chalkley, C; Whitney, J R; Librett, A	52-56	#4944	Was not about accessibility to formal/informal supports during a stressful life event OR not in high income country OR was about Prevalence/Incidence of IPV only OR not intimate partner violence (child-parent dynamic) OR Review/Opinion/Commentary/Conference Abstract	The purpose of this project was to improve the identification, treatment, and referral of domestic violence victims by prehospital care providers (Emergency Medical Technicians (EMTs) and paramedics) and emergency department personnel. The training focused on the definition of domestic violence, procedures to use when questioning patients about abuse, Utah's mandatory reporting law, and the refer…
130	Alleyne 2006	2006	Locked up means locked out: Women, addiction and incarceration	WOMEN & THERAPY	29	2024-03-04	10.1300/J015v2903_10	Alleyne, V	181-194	#2572	Was not about accessibility to formal/informal supports during a stressful life event OR not in high income country OR was about Prevalence/Incidence of IPV only OR not intimate partner violence (child-parent dynamic) OR Review/Opinion/Commentary/Conference Abstract	In one of the quietest but most significant social phenomena of our time, national statistics indicate that the number of incarcerated women has quadrupled over the last 20 years. The status of women of color in America, already precarious, is further eroded under this new world order, as 54% of the incarcerated female population is African American or Latina. Harsh drug laws, mandatory sentencin…
131	Allison 2018	2018	When should governments increase the supply of psychiatric beds?	Molecular Psychiatry	23	4	10.1038/mp.2017.139	Allison, S; Bastiampillai, T; Licinio, J; Fuller, D. A; Bidargaddi, N; Sharfstein, S. S	796-800	#2867	Was not about accessibility to formal/informal supports during a stressful life event OR not in high income country OR was about Prevalence/Incidence of IPV only OR not intimate partner violence (child-parent dynamic) OR Review/Opinion/Commentary/Conference Abstract	Low numbers of hospital-based psychiatric beds create problems for people with severe mental illness (SMI), when they face extended emergency department (ED) waits, higher thresholds for admission to an acute bed, and short revolving-door stays with high rates of rehospitalisation. Limited access to inpatient treatment has been associated with higher suicide risk, premature mortality, homelessnes…
132	Allwood 2008	2008	A preliminary examination of emotional and cognitive mediators in the relations between violence exposure and violent behaviors in youth.	Journal of Community Psychology	36	8	10.1002/jcop.20277	Allwood, M. A.; Bell, D. J.	989-1007	#6221	Was not about accessibility to formal/informal supports during a stressful life event OR not in high income country OR was about Prevalence/Incidence of IPV only OR not intimate partner violence (child-parent dynamic) OR Review/Opinion/Commentary/Conference Abstract	This study examined the possible mediational roles of posttraumatic stress disorder (PTSD) symptoms and acceptance of violence cognitions in the association between violence exposure and youth violent behaviors. This study also examined whether the strength of the relations between exposure and behavior varied across context of exposure and across sex. Participants were 123 early adolescents from…
133	Almaghrebi 2021	2021	Risk factors for attempting suicide during the COVID-19 lockdown: Identification of the high-risk groups	J. Taibah. Univ. Med. Sci.	16	4	10.1016/j.jtumed.2021.04.010	Almaghrebi A.H.	605-611	#908	Was not about accessibility to formal/informal supports during a stressful life event OR not in high income country OR was about Prevalence/Incidence of IPV only OR not intimate partner violence (child-parent dynamic) OR Review/Opinion/Commentary/Conference Abstract	Objectives: In the wake of the coronavirus disease 2019 (COVID-19) pandemic, we have witnessed a rise in the instances of mental health problems and the suicide-related mortality rates. This study aims to identify the suicide-related risk factors and stressors to determine the groups at a greater risk of attempting suicide during the COVID-19 lockdown. Method(s): This retrospective study examined…
134	AlMakhamreh 2018	2018	Exploring experiences of informal carers of mental health: Developing community intervention in social work in Jordan.	International Social Work	61	6	10.1177/0020872817695391	AlMakhamreh, Sahar Suleiman	1042-1053	#3963	Was not about accessibility to formal/informal supports during a stressful life event OR not in high income country OR was about Prevalence/Incidence of IPV only OR not intimate partner violence (child-parent dynamic) OR Review/Opinion/Commentary/Conference Abstract	The purpose of this article is to generate meaningful understanding of the mental health informal carers’ experience and to identify a possible approach to social work intervention. A mixed method of quantitative and qualitative analysis was used for data collection. The findings reveal that most of the informal carers are female adult. They experience stress, domestic violence, social exclusion …
135	alMamun 2021	2021	Sexual violence and rapes' increment during the COVID-19 pandemic in Bangladesh	EClinicalMedicine	34	(al Mamun, Hosen, Mamun) CHINTA Research Bangladesh (Centre for Health Innovation, Networking, Training, Action and Research - Bangladesh), Gerua Road, Savar, Dhaka 1342, Bangladesh	10.1016/j.eclinm.2021.100817	al Mamun F.; Hosen I.; Mamun M.A.	100817	#942	Was not about accessibility to formal/informal supports during a stressful life event OR not in high income country OR was about Prevalence/Incidence of IPV only OR not intimate partner violence (child-parent dynamic) OR Review/Opinion/Commentary/Conference Abstract
136	Almeda 2022	2022	A systematic review of the international evolution of online mental health strategies and recommendations during the COVID-19 pandemic	BMC PSYCHIATRY	22	1	10.1186/s12888-022-04257-8	Almeda, N; Diaz-Milanes, D; Guiterrez-Colosia, MR; Garcia-Alonso, CR		#2139	Was not about accessibility to formal/informal supports during a stressful life event OR not in high income country OR was about Prevalence/Incidence of IPV only OR not intimate partner violence (child-parent dynamic) OR Review/Opinion/Commentary/Conference Abstract	Introduction The global health crisis caused by the COVID-19 pandemic has had a negative impact on mental health (MH). As a response to the pandemic, international agencies and governmental institutions provided an initial response to the population's needs. As the pandemic evolved, the population circumstances changed, and some of these international agencies updated their strategies, recommenda…
137	Almeida 2020	2020	The impact of the COVID-19 pandemic on women's mental health.	Arch Women Ment Health	23	6	10.1007/s00737-020-01092-2	Almeida, Marcela; Shrestha, Angela D; Stojanac, Danijela; Miller, Laura J	741-748	#380	Was not about accessibility to formal/informal supports during a stressful life event OR not in high income country OR was about Prevalence/Incidence of IPV only OR not intimate partner violence (child-parent dynamic) OR Review/Opinion/Commentary/Conference Abstract	The current worldwide outbreak of COVID-19 has changed the modus operandi of all segments of society. While some pandemic-related stressors affect nearly everyone, many especially affect women., PURPOSE: To review what is known about the pandemic's effect on women's mental health, what makes them more predisposed to vulnerabilities and adverse impacts, and strategies for preventing and treating t…
138	Almeida 2020	2020	"The Most Dangerous Strain"	J. Natl. Med. Assoc.	112	5	10.1016/j.jnma.2020.05.013	Almeida M.; Silverman E.R.	531-532	#977	Was not about accessibility to formal/informal supports during a stressful life event OR not in high income country OR was about Prevalence/Incidence of IPV only OR not intimate partner violence (child-parent dynamic) OR Review/Opinion/Commentary/Conference Abstract	Socioeconomic inequities have direct implications in COVID presentation, severity of illness and prognosis. From practice of prophylactic measures to availability of personal protective equipment, from access to diagnostic tests to treatment resources, there are many facets and distinct disease processes of a virus that, among many things, serves to expose and highlight our global disparities.Cop…
139	Almeida 2022	2022	Editorial Perspective: The mental health impact of school closures during the COVID‐19 pandemic.	Journal of Child Psychology & Psychiatry	63	5	10.1111/jcpp.13535	Almeida, Marcela; Challa, Mamatha; Ribeiro, Monique; Harrison, Alexandra M; Castro, Marcia C	608-612	#3301	Was not about accessibility to formal/informal supports during a stressful life event OR not in high income country OR was about Prevalence/Incidence of IPV only OR not intimate partner violence (child-parent dynamic) OR Review/Opinion/Commentary/Conference Abstract	School closures were one of the earlier actions taken as the world tried to contain the COVID‐19 outbreak, a decision impacting nearly three‐fourths of the learners worldwide. One year into the pandemic, over 200 million students still faced disruptions to their education. Nearing the end of another academic year that has occurred entirely during the pandemic, many schools remained fully or parti…
140	Almqvist 2020	2020	Collaborating with refugee families on dynamics of intra-family violence.	Working with refugee families: Trauma and exile in family relationships.		Levendosky, A., Bogat, G., & Huth-Bocks, A. (2011). The influence of domestic violence on the development of the attachment relationship between mother and young children. Journal of Psychoanalytic Psychology, 28, 512-517. http://dx.doi.org/10.1037/a00245	10.1017/9781108602105.014	Almqvist, Kjerstin	200-211	#2776	Was not about accessibility to formal/informal supports during a stressful life event OR not in high income country OR was about Prevalence/Incidence of IPV only OR not intimate partner violence (child-parent dynamic) OR Review/Opinion/Commentary/Conference Abstract	Domestic Violence (DV) or Intimate Partner Violence (IPV) is a major public health problem, and worldwide almost one-third (30%) of all women who have been in a relationship have been exposed to IPV. Refugee families are in no way at less risk of IPV than others. On the contrary, women from refugee backgrounds seem to be particularly at risk of exposure to IPV, and there seems to be a higher prev…
141	Almuneef 2018	2018	The impact of Adverse Childhood Experiences on social determinants among Saudi adults.	Journal of Public Health	40	3	10.1093/pubmed/fdx177	Almuneef, Maha; ElChoueiry, Nathalie; Saleheen, Hassan; Al-Eissa, Majid	e219-e227	#4006	Was not about accessibility to formal/informal supports during a stressful life event OR not in high income country OR was about Prevalence/Incidence of IPV only OR not intimate partner violence (child-parent dynamic) OR Review/Opinion/Commentary/Conference Abstract	Background Early exposure to violence has deleterious effect on the child's brain development. The aims for this project were to assess the prevalence of Adverse Childhood Experiences (ACEs) and their impact on social determinants in Saudi Arabia (SA). Methods A cross-sectional, national study conducted in all regions of SA using the World Health Organization-ACE-International Questionnaire to de…
142	Alpert 2002	2002	Domestic Violence and Clinical Medicine: Learning From Our Patients and From Our Fears.	Journal of General Internal Medicine	17	2	10.1046/j.1525-1497.2002.11229.x	Alpert, Elaine J	162-163	#3145	Was not about accessibility to formal/informal supports during a stressful life event OR not in high income country OR was about Prevalence/Incidence of IPV only OR not intimate partner violence (child-parent dynamic) OR Review/Opinion/Commentary/Conference Abstract	Although pandemic in scope, domestic violence until recently remained secret and undefined. It was not until the 1990s that attention to the diagnosis and treatment of domestic violence became recognized as legitimate in the discipline of medical practice. Two articles in the current Journal of General Internal Medicine represent important and quite different steps in the right direction toward d…
143	Alpert 2023	2023	Leveraging observational data to identify in-session patient and therapist predictors of cognitive processing therapy response and completion	JOURNAL OF TRAUMATIC STRESS	36	2	10.1002/jts.22924	Alpert, E; Carpenter, JK; Smith, BN; Woolley, MG; Raterman, C; Farmer, CC; Kehle-Forbes, SM; Galovski, TE	397-408	#7235	Was not about accessibility to formal/informal supports during a stressful life event OR not in high income country OR was about Prevalence/Incidence of IPV only OR not intimate partner violence (child-parent dynamic) OR Review/Opinion/Commentary/Conference Abstract	Cognitive processing therapy (CPT) is an evidence-based treatment for posttraumatic stress disorder (PTSD), but little is known about in-session process variables that predict symptom reduction and treatment completion during CPT. Examining potentially malleable factors that may promote or impede recovery can inform care delivery and enhance outcomes. The current study used observational ratings …
144	Alsawalqa 2022	2022	Exploring Jordanian women's resistance strategies to domestic violence: A scoping review.	Front. sociol.	7	101777459	10.3389/fsoc.2022.1026408	Alsawalqa, Rula Odeh; Alrawashdeh, Maissa N; Sa'deh, Yara Abdel Rahman; Abuanzeh, Amal	1026408	#6420	Was not about accessibility to formal/informal supports during a stressful life event OR not in high income country OR was about Prevalence/Incidence of IPV only OR not intimate partner violence (child-parent dynamic) OR Review/Opinion/Commentary/Conference Abstract	Despite there being an abundant gender and social science research on domestic violence (DV) in Jordan, particularly during the COVID-19 pandemic, there is limited understanding and knowledge of women's resistance strategies to DV. To fill this gap, this study conducted a scoping review to synthesize and analyze 11 articles published in English-language scholarly journals between 2001 and 2021 by…
145	AlShehri 2020	2020	A Systematic Review of Patient and Family Violent Behaviour in Saudi Arabian Emergency Units.	International Journal of Nursing Education	12	2		AlShehri, Ali	2024-12-17	#3700	Was not about accessibility to formal/informal supports during a stressful life event OR not in high income country OR was about Prevalence/Incidence of IPV only OR not intimate partner violence (child-parent dynamic) OR Review/Opinion/Commentary/Conference Abstract	Background: Nurses working in emergency departments in Saudi Arabian hospitals have been affected by violence at workplace instigated by patient or family. This gradually had significant impact on nurses' job satisfaction and security at work or affected their performance. Often this behaviour has been found to be precipitated by certain factors. Aim: Aim of this review is to assess the different…
146	Alvarez 2007	2007	The relationship between child abuse and adult obesity among California women.	American Journal of Preventive Medicine	33	1	10.1016/j.amepre.2007.02.036	Alvarez, J.; Pavao, J.; Baumrind, N.; Kimerling, R.	28-33	#6230	Was not about accessibility to formal/informal supports during a stressful life event OR not in high income country OR was about Prevalence/Incidence of IPV only OR not intimate partner violence (child-parent dynamic) OR Review/Opinion/Commentary/Conference Abstract	Background: Despite clinical studies suggesting that child abuse is associated with adult obesity, very few studies have been conducted with large community or state-based samples. This study examines the relationship between child abuse and adult obesity, relative to other risk factors such as demographics, food insecurity, inadequate fruit and vegetable consumption, and physical inactivity, in …
147	Alvarez 2009	2009	Lifetime interpersonal violence and self-reported Chlamydia trachomatis diagnosis among California women.	Journal of Women's Health (15409996)	18	1	10.1089/jwh.2007.0665	Alvarez J; Pavao J; Mack KP; Chow JM; Baumrind N; Kimerling R	57-63	#5241	Was not about accessibility to formal/informal supports during a stressful life event OR not in high income country OR was about Prevalence/Incidence of IPV only OR not intimate partner violence (child-parent dynamic) OR Review/Opinion/Commentary/Conference Abstract	Objective: To examine the relationship between cumulative exposure to various types of interpersonal violencethroughout the life span and self-reported history of Chlamydia trachomatis (CT) diagnosis in a population-basedsample of California women.Methods: This was a cross-sectional analysis of a population-based survey of California women aged 18DS44years (n = 3521). Participants reported their …
148	Alvarez 2018	2018	Leading our communities in patient care.	Journal of the American Pharmacists Association: JAPhA	58	4	10.1016/j.japh.2018.05.015	Alvarez, Nancy A.	343-345	#4299	Was not about accessibility to formal/informal supports during a stressful life event OR not in high income country OR was about Prevalence/Incidence of IPV only OR not intimate partner violence (child-parent dynamic) OR Review/Opinion/Commentary/Conference Abstract	A speech by American Pharmacists Association (APhA) President Nancy A. Alvarez is presented which addresses a call for pharmacists to act as community leaders in the field of patient care. Advocacy for the integrative care for patients with pain is examined in relation to opioid abuse and the misuse of medications. A U.S. opioid abuse epidemic is assessed, along with patient access to pain medici…
149	Alvarez 2019	2019	Adverse childhood experiences among Latina women and its association with mastery of stress and health	Child Abuse & Neglect	93		10.1016/j.chiabu.2019.05.004	Alvarez, Carmen; Perrin, Nancy; Lameiras-Fernandez, Maria; Rodriguez, Rebecca; Glass, Nancy	139	#1515	Was not about accessibility to formal/informal supports during a stressful life event OR not in high income country OR was about Prevalence/Incidence of IPV only OR not intimate partner violence (child-parent dynamic) OR Review/Opinion/Commentary/Conference Abstract	Background Adverse childhood experience (ACE) and intimate partner violence (IPV) have sustained, deleterious effects on physical and mental health. Few studies have examined how to help Latina survivors of ACEs and/or IPV regain control of their health. Objective To inform interventions for this population, we examined whether mastery of stress and patient activation mediate the relationship bet…
150	Alvarez-Hernandez 2021	2021	Covid-19 pandemic and intimate partner violence: An analysis of help-seeking messages in the spanish-speaking media.	Journal of Family Violence		Bart, P., and Moran, E.G. (1993). Violence against women: The bloody footprints. Newbury Park: Sage1993-97563-000	10.1007/s10896-021-00263-8	Alvarez-Hernandez, Luis R; Cardenas, Iris; Bloom, Allison	No-Specified	#2809	Was not about accessibility to formal/informal supports during a stressful life event OR not in high income country OR was about Prevalence/Incidence of IPV only OR not intimate partner violence (child-parent dynamic) OR Review/Opinion/Commentary/Conference Abstract	The role of the Spanish-speaking media is crucial for how Latinx communities learn about seeking help when experiencing intimate partner violence (IPV). This study investigated the IPV help-seeking messages disseminated by the Spanish-speaking media in the U.S. during the COVID-19 pandemic. We engaged in an exploratory content analysis of videos from Univision's main website, the most-watched Spa…
151	Amanat 2021	2021	The trend of interpersonal violence mortality at national and provincial levels in Iran from 1990 to 2015.	Journal of Interpersonal Violence	36	21-22	10.1177/0886260519883869	Amanat, Man; Naghdi, Khatereh; Saeedi Moghaddam, Sahar; Ahmadi, Naser; Rezaei, Nazila; Saadat, Soheil; Salehi, Mona; Mehdipour, Parinaz; Khosravi, Sepehr; Kianian, Farzaneh; Forootan, Elmira; Hosseini, Elnaz; Ghodsi, Zahra; Sadeghian, Farideh; Sharif-Alhoseini, Mahdi; Jazayeri, Seyed Behzad; Derakhshan, Pegah; Amirzade-Iranaq, Mohammad Hosein; Salamati, Payman; Mokdad, Ali H; O'Reilly, Gerard; Mo…	10239-10266	#2779	Was not about accessibility to formal/informal supports during a stressful life event OR not in high income country OR was about Prevalence/Incidence of IPV only OR not intimate partner violence (child-parent dynamic) OR Review/Opinion/Commentary/Conference Abstract	Interpersonal violence (IPV) is a major public health concern with a significant impact on physical and mental health. This study was designed to evaluate age-sex-specific IPV mortality trends and the assault mechanisms (firearm, sharp objects, and other means), at national and provincial levels, in Iran. We used the Iranian Death Registration System (DRS) and the population and housing censuses …
152	Amaral 2024	2024	Helping families help themselves: The (Un)intended impacts of a digital parenting program	JOURNAL OF DEVELOPMENT ECONOMICS	166		10.1016/j.jdeveco.2023.103181	Amaral, S; Dinarte-Diaz, L; Dominguez, P; Perez-Vincent, SM		#7292	Was not about accessibility to formal/informal supports during a stressful life event OR not in high income country OR was about Prevalence/Incidence of IPV only OR not intimate partner violence (child-parent dynamic) OR Review/Opinion/Commentary/Conference Abstract	Parenting practices play a crucial role in child development. We evaluate the impact of a free digital stress management and positive parenting intervention designed to improve caregiver's mental health and positive caregiver-child interactions in El Salvador. Drawing on the prior success of in-person interventions, we study the effects of digital intervention delivery and examine differential tr…
153	Amaro 2001	2001	Women's Sexual Health: The Need for Feminist Analyses in Public Health in the Decade of Behavior	Psychology of Women Quarterly	25	4	10.1111/1471-6402.00032	Amaro, Hortensia; Raj, Anita; Reed, Elizabeth	324-334	#1267	Was not about accessibility to formal/informal supports during a stressful life event OR not in high income country OR was about Prevalence/Incidence of IPV only OR not intimate partner violence (child-parent dynamic) OR Review/Opinion/Commentary/Conference Abstract	Women's sexual health is directly affected by women's low status in society. This low status, and subsequent lack of sexual autonomy not only increases risk for sexual health problems, it also decreases ability to obtain treatment and support when a sexual health concern arises. This has clearly been demonstrated in the HIV epidemic within the U.S. Earlier in the epidemic, women were simply ignor…
154	Amaro 2007	2007	Effects of integrated trauma treatment on outcomes in a racially/ethnically diverse sample of women in urban community-based substance abuse treatment.	Journal of Urban Health: Bulletin of the New York Academy of Medicine	84	4	10.1007/s11524-007-9160-z	Amaro, H.; Dai, J. Y.; Arévalo, S.; Acevedo, A.; Matsumoto, A.; Nieves, R.; Prado, G.	508-522	#6257	Was not about accessibility to formal/informal supports during a stressful life event OR not in high income country OR was about Prevalence/Incidence of IPV only OR not intimate partner violence (child-parent dynamic) OR Review/Opinion/Commentary/Conference Abstract	This study presents findings from a quasiexperimental, nonequivalent, group-design study with repeated measures that explored the effects of integrated trauma-informed services on the severity of substance abuse, mental health, posttraumatic stress disorder (PTSD) symptomatology among women with histories of trauma in urban, community-based substance abuse treatment. The study also explored if th…
155	Amashnee 2016	2016	Non-fatal injuries of interpersonal violence at the Leratong Provincial Hospital, South Africa.	South African Family Practice	58	3	10.1080/20786190.2016.1167311	Amashnee, Saimen; Guinevere, Gordon; Indiran, Govender	80-86	#4231	Was not about accessibility to formal/informal supports during a stressful life event OR not in high income country OR was about Prevalence/Incidence of IPV only OR not intimate partner violence (child-parent dynamic) OR Review/Opinion/Commentary/Conference Abstract	Background: Interpersonal violence is a global health issue. More than 1.6 million people die annually as a result of violence. Injured survivors suffer from a range of physical, sexual, reproductive and mental health problems. The aim of this study is to describe the trends and profile of violence-related injuries from hospital records of an urban emergency department and crisis centre in South …
156	Amatori 2022	2022	Impact of the COVID-19 pandemic on mental health among women: An editorial.	International Journal of Mental Health	51	2	10.1080/00207411.2022.2066299	Amatori, Giulia; Cappelli, Andrea; Carmassi, Claudia; Rodgers, Rachel F.; Bui, Eric	98-101	#3293	Was not about accessibility to formal/informal supports during a stressful life event OR not in high income country OR was about Prevalence/Incidence of IPV only OR not intimate partner violence (child-parent dynamic) OR Review/Opinion/Commentary/Conference Abstract	An editorial is presented on examining the impact of COVID-19 pandemic on mental health across the world. Topics include gender inequiies being explained by both exposure to specific stressors and increasing vulnerability; and COVID-19 lockdown, women in Zambia being exposed for increasing domestic violence as well as stress with managing children indoors.
157	Amawi 2014	2014	Overview of research on the mental health impact of violence in the middle East in light of the arab spring.	Journal of Nervous & Mental Disease	202	9	10.1097/NMD.0000000000000174	Amawi, Noor; Mollica, Richard F; Lavelle, James; Osman, Ossama; Nasir, Laeth	625-629	#4581	Was not about accessibility to formal/informal supports during a stressful life event OR not in high income country OR was about Prevalence/Incidence of IPV only OR not intimate partner violence (child-parent dynamic) OR Review/Opinion/Commentary/Conference Abstract	This is a baseline of published research in the trauma field by Arab researchers. It highlights groundbreaking attempts by Arab researchers to investigate the mental health impact of violence in their countries before the Arab Spring. Peer-reviewed articles (N = 157) were identified through computerized searches in PubMed, PsycINFO, Google Scholar, and Pilots Database, 1995 to 2012. A synopsis of…
158	Ambuel 2013	2013	Healthcare can change from within: Sustained improvement in the healthcare response to intimate partner violence.	Journal of Family Violence	28	8	10.1007/s10896-013-9550-9	Ambuel, Bruce; Hamberger, L. Kevin; Guse, Clare E; Melzer-Lange, Marlene; Phelan, Mary Beth; Kistner, Amy	833-847	#2962	Was not about accessibility to formal/informal supports during a stressful life event OR not in high income country OR was about Prevalence/Incidence of IPV only OR not intimate partner violence (child-parent dynamic) OR Review/Opinion/Commentary/Conference Abstract	There is a great need to demonstrate sustained improvement in healthcare-based inquiry, intervention, and prevention provided to patients exposed to intimate partner violence (IPV). We evaluated implementation of the Healthcare Can Change from Within model (HCCW) in three primary care clinics and an emergency department within a large healthcare system, using two other primary care clinics for a …
159	Ames 2013	2013	Contributions of work stressors, alcohol, and normative beliefs to partner violence.	Journal of Studies on Alcohol & Drugs	74	2	10.15288/jsad.2013.74.195	Ames GM; Cunradi CB; Duke M; Todd M; Chen MJ; Ames, Genevieve M; Cunradi, Carol B; Duke, Michael; Todd, Michael; Chen, Meng-Jinn	195-204	#4782	Was not about accessibility to formal/informal supports during a stressful life event OR not in high income country OR was about Prevalence/Incidence of IPV only OR not intimate partner violence (child-parent dynamic) OR Review/Opinion/Commentary/Conference Abstract	Objective: A body of research has established that lower socioeconomic populations, including blue-collar workers, are at higher risk for problem drinking and intimate partner violence. This study of married/cohabiting construction workers and their spouses/partners describes how work stressors, hazardous drinking, and couple characteristics interact to influence normative beliefs around partner …
160	Amnie 2018	2018	Emerging themes in coping with lifetime stress and implication for stress management education	SAGE OPEN MEDICINE	6		10.1177/2050312118782545	Amnie, AG		#2623	Was not about accessibility to formal/informal supports during a stressful life event OR not in high income country OR was about Prevalence/Incidence of IPV only OR not intimate partner violence (child-parent dynamic) OR Review/Opinion/Commentary/Conference Abstract	Background: Adults with adverse childhood experiences and exposure to adverse life events experience a diverse array of physical, mental, and social health problems across their lifespan. Adult exposure to emotional trauma, physical injury, or other adverse life events may result in the development of post-traumatic stress and post-traumatic stress disorder. Understanding individuals' response to…
161	Amon 2009	2009	Structural barriers and human rights related to HIV prevention and treatment in Zimbabwe	Global Public Health	4	6	10.1080/17441690802128321	Amon J.J.; Kasambala T.	528-545	#1130	Was not about accessibility to formal/informal supports during a stressful life event OR not in high income country OR was about Prevalence/Incidence of IPV only OR not intimate partner violence (child-parent dynamic) OR Review/Opinion/Commentary/Conference Abstract	There has long been recognition that individual risk factors can only partially explain vulnerability to HIV infection, and that a broader range of socioeconomic, cultural and political factors must be taken into account. More recently this understanding has been applied to addressing obstacles to accessing HIV treatment. Yet, while structural interventions aimed at contextual factors related to …
162	Amone-P'Olak 2013	2013	Cohort profile: mental health following extreme trauma in a northern Ugandan cohort of War-Affected Youth Study (the WAYS Study).	SpringerPlus	2	300		Amone-P'Olak, K.; Jones, P. B.; Abbott, R.; Meiser-Stedman, R.; Ovuga, E.; Croudace, T. J.	(3-July 2013)	#6156	Was not about accessibility to formal/informal supports during a stressful life event OR not in high income country OR was about Prevalence/Incidence of IPV only OR not intimate partner violence (child-parent dynamic) OR Review/Opinion/Commentary/Conference Abstract	War experiences are associated with the risk of long-term mental health problems. The War-affected Youths (WAYS) Study comprises a cohort of 539 youths (61% male) aged between 18 to 25 (at baseline) randomly sampled from the population of war-affected youths in northern Uganda. The study aims to chart the trajectory of long-term mental health consequences of war and the roles of individual, famil…
163	Amr 2019	2019	Circumstances of substance use by street youth in Egypt support the case for intervening to prevent adverse childhood experiences.	Journal of Substance Use	24	3	10.1080/14659891.2019.1572804	Amr, S.; Garas, M.; Boulos, D. N. K.; Saleh, D. A.; Jillson, I. A.; Loffredo, C. A.	341-345	#5979	Was not about accessibility to formal/informal supports during a stressful life event OR not in high income country OR was about Prevalence/Incidence of IPV only OR not intimate partner violence (child-parent dynamic) OR Review/Opinion/Commentary/Conference Abstract	Background: Egyptian street youth use substances including tobacco, illicit drugs, and pharmaceutical drugs. To understand the circumstances, including adverse childhood experiences, that place adolescents at risk for engaging in substance use, we conducted in-depth interviews among a sample of Egyptian street children. Methods: From youth residing at or attending Caritas, a non-profit organizati…
164	Amstadter 2010	2010	Prevalence and Correlates of Poor Self-Rated Health in the United States: The National Elder Mistreatment Study	AMERICAN JOURNAL OF GERIATRIC PSYCHIATRY	18	7	10.1097/JGP.0b013e3181ca7ef2	Amstadter, AB; Begle, AM; Cisler, JM; Hernandez, MA; Muzzy, W; Acierno, R	615-623	#2130	Was not about accessibility to formal/informal supports during a stressful life event OR not in high income country OR was about Prevalence/Incidence of IPV only OR not intimate partner violence (child-parent dynamic) OR Review/Opinion/Commentary/Conference Abstract	Objectives: Despite its subjective nature, self-report of health status is strongly correlated with long-term physical morbidity and mortality. Among the most reliable predictors of self-reported poor health is older age. In younger adult populations, the second reliable predictor of reported poor health is the experience of domestic and other interpersonal violence. However, very little research…
165	Amstadter 2011	2011	Predictors of physical assault victimization: findings from the National Survey of Adolescents.	Addictive Behaviors	36	8	10.1016/j.addbeh.2011.03.008	Amstadter AB; Elwood LS; Begle AM; Gudmundsdottir B; Smith DW; Resnick HS; Hanson RF; Saunders BE; Kilpatrick DG; Amstadter, Ananda B; Elwood, Lisa S; Begle, Angela Moreland; Gudmundsdottir, Berglind; Smith, Daniel W; Resnick, Heidi S; Hanson, Rochelle F; Saunders, Benjamin E; Kilpatrick, Dean G	814-820	#5222	Was not about accessibility to formal/informal supports during a stressful life event OR not in high income country OR was about Prevalence/Incidence of IPV only OR not intimate partner violence (child-parent dynamic) OR Review/Opinion/Commentary/Conference Abstract	Exposure to interpersonal victimization during childhood and adolescence is prevalent and has been found to be associated with negative physical and mental health outcomes. The present study examined the relations between childhood violence exposure and mental health on subsequent exposure to new physical assault in young adults using longitudinal nationally representative, prospective data from …
166	An 2019	2019	Prevalence of intimate partner violence victimization and its association with mental disorders in the Korean general population.	Archives of Women's Mental Health	22	6	10.1007/s00737-019-00997-x	An, Ji Hyun; Moon, Carolyn Seungyoun; Kim, Da Eun; Lee-Tauler, Su Yeon; Jeon, Hong Jin; Cho, Seong Jin; Sung, Su Jeong; Hong, Jin Pyo	751-758	#3801	Was not about accessibility to formal/informal supports during a stressful life event OR not in high income country OR was about Prevalence/Incidence of IPV only OR not intimate partner violence (child-parent dynamic) OR Review/Opinion/Commentary/Conference Abstract	This study assessed the association between experiencing physical or sexual intimate partner violence (IPV) and mental health among women in the general Korean population. A total of 3160 South Korean women aged 18 to 74 responded to the Korean version of the WHO-Composite International Diagnostic Interview (K-CIDI), version 2.1., and questions about IPV. Multiple logistic regression was used to …
167	AnanthRam 2019	2019	Domestic violence and its determinants among 15-49-year-old women in a rural block in South India.	Indian Journal of Community Medicine	44	4		Ananth Ram; Victor, C. P.; Hana Christy; Sneha Hembrom; Cherian, A. G.; Mohan, V. R.	362-367	#5955	Was not about accessibility to formal/informal supports during a stressful life event OR not in high income country OR was about Prevalence/Incidence of IPV only OR not intimate partner violence (child-parent dynamic) OR Review/Opinion/Commentary/Conference Abstract	Context: Domestic violence in Indian setting has five major components: emotional abuse; physical violence; sexual violence; honor killing; dowry-related abuse; and death. Aims: The aim of the study was to estimate the prevalence of domestic violence and 3 of its components - emotional abuse, physical violence, and sexual violence among women in the age group of 15-49 years in Kaniyambadi block, …
168	Anastario 2008	2008	Using Mental Health Indicators to Identify Postdisaster Gender-Based Violence among Women Displaced by Hurricane Katrina	JOURNAL OF WOMENS HEALTH	17	9	10.1089/jwh.2007.0694	Anastario, MP; Larrance, R; Lawry, L	1437-1444	#2240	Was not about accessibility to formal/informal supports during a stressful life event OR not in high income country OR was about Prevalence/Incidence of IPV only OR not intimate partner violence (child-parent dynamic) OR Review/Opinion/Commentary/Conference Abstract	Objective: Assessment of gender-based violence (GBV) among internally displaced persons (IDPs) is at best difficult. In complex humanitarian disasters, GBV inquiry can sometimes be dangerous and may lead to underestimation of the true prevalence. We developed a method of identifying women who have greater odds of having been exposed to postdisaster GBV (PDGBV) using mental health indicators.Metho…
169	Anbalagan 2021	2021	Neonatal Abstinence Syndrome.					Anbalagan, Saminathan; Mendez, Magda D.		#37	Was not about accessibility to formal/informal supports during a stressful life event OR not in high income country OR was about Prevalence/Incidence of IPV only OR not intimate partner violence (child-parent dynamic) OR Review/Opinion/Commentary/Conference Abstract	During pregnancy, substance abuse is on the rise, especially opioids, both prescribed and illicit, resulting in a hidden epidemic of neonatal abstinence syndrome (NAS). NAS is diagnosed every 25 minutes in the United States. It is a multisystemic disorder resulting from chronic in-utero exposure and its abrupt cessation at birth. The predominant symptoms include central nervous system (CNS), gast…
170	Anbalagan 2024	2024	Neonatal Abstinence Syndrome.					Anbalagan, Saminathan; Mendez, Magda D.		#6344	Was not about accessibility to formal/informal supports during a stressful life event OR not in high income country OR was about Prevalence/Incidence of IPV only OR not intimate partner violence (child-parent dynamic) OR Review/Opinion/Commentary/Conference Abstract	During pregnancy, substance abuse is on the rise, especially opioids, both prescribed and illicit, resulting in a hidden epidemic of neonatal abstinence syndrome (NAS). NAS is diagnosed every 25 minutes in the United States. It is a multisystemic disorder resulting from chronic in-utero exposure and its abrupt cessation at birth. The predominant symptoms include central nervous system (CNS), gast…
171	Andela 2018	2018	Job demands, emotional dissonance and elderly abuse: The moderating role of organizational resources.	Journal of Elder Abuse & Neglect	30	5	10.1080/08946566.2018.1514343	Andela, Marie; Truchot, Didier; Huguenotte, Virginie	368-384	#3922	Was not about accessibility to formal/informal supports during a stressful life event OR not in high income country OR was about Prevalence/Incidence of IPV only OR not intimate partner violence (child-parent dynamic) OR Review/Opinion/Commentary/Conference Abstract	The present study focuses on elderly abuse committed by caregivers in nursing homes. It aimed at a better understanding of neglect and abusive behaviors by considering the working context and the emotional dissonance of these professionals. To achieve this goal, direct effects of emotional dissonance, job demands (workload and emotional demands) and organizational resources (high-quality relation…
172	Andermann 2018	2018	Screening for social determinants of health in clinical care: moving from the margins to the mainstream	Public Health Reviews	39		10.1186/s40985-018-0094-7	Andermann, Anne		#1286	Was not about accessibility to formal/informal supports during a stressful life event OR not in high income country OR was about Prevalence/Incidence of IPV only OR not intimate partner violence (child-parent dynamic) OR Review/Opinion/Commentary/Conference Abstract	BackgroundScreening for the social determinants of health in clinical practice is still widely debated.MethodsA scoping review was used to (1) explore the various screening tools that are available to identify social risk, (2) examine the impact that screening for social determinants has on health and social outcomes, and (3) identify factors that promote the uptake of screening in routine clinic…
173	Andermann 2021	2021	Evidence-informed interventions and best practices for supporting women experiencing or at risk of homelessness: a scoping review with gender and equity analysis	Health Promot Chronic Dis Prev Can	41	1	10.24095/hpcdp.41.1.01	Andermann A.; Mott S.; Mathew C.M.; Kendall C.; Mendonca O.; Harriott D.; McLellan A.; Riddle A.; Saad A.; Iqbal W.; Magwood O.; Pottie K.	2024-01-13	#873	Was not about accessibility to formal/informal supports during a stressful life event OR not in high income country OR was about Prevalence/Incidence of IPV only OR not intimate partner violence (child-parent dynamic) OR Review/Opinion/Commentary/Conference Abstract
174	Andersen 2021	2021	Effects of Mindfulness-Based Stress Reduction on Experimental Pain Sensitivity and Cortisol Responses in Women With Early Life Abuse: A Randomized Controlled Trial	PSYCHOSOMATIC MEDICINE	83	6	10.1097/PSY.0000000000000889	Andersen, E; Geiger, P; Schiller, C; Bluth, K; Watkins, L; Zhang, Y; Xia, K; Tauseef, H; Leserman, J; Girdler, S; Gaylord, S	515-527	#2638	Was not about accessibility to formal/informal supports during a stressful life event OR not in high income country OR was about Prevalence/Incidence of IPV only OR not intimate partner violence (child-parent dynamic) OR Review/Opinion/Commentary/Conference Abstract	Objective Early life abuse (ELAb) initiates pathophysiological cascades resulting in long-term maladaptive stress responsivity, hyperalgesia, and an increased risk of psychopathology. Mindfulness-based stress reduction (MBSR) is effective in modifying psychological and somatic symptoms; thus, we predicted that MBSR would be particularly efficacious for women with ELAb. Method Medically healthy wo…
175	Anderson 2003	2003	Long-term trends in depression among women separated from abusive partners.	Violence Against Women	9	7	10.1177/1077801203009007004	Anderson DK; Saunders DG; Yoshihama M; Bybee DI; Sullivan CM	807-838	#5424	Was not about accessibility to formal/informal supports during a stressful life event OR not in high income country OR was about Prevalence/Incidence of IPV only OR not intimate partner violence (child-parent dynamic) OR Review/Opinion/Commentary/Conference Abstract	This study tested a cumulative adversity hypothesis, where differences in postseparation stressors among battered women were expected to lead to a widening gap in levels of women's depression over time. Ninety-four women separated from their abusive partners were interviewed six times over a 2-year period. Consistent with the hypothesis, inequalities grew over time. Women who were exposed to the …
176	Anderson 2006	2006	The globalization of emergency medicine and its importance for public health.	Bulletin of the World Health Organization	84	10		Anderson P; Petrino R; Halpern P; Tintinalli J	835-839	#5392	Was not about accessibility to formal/informal supports during a stressful life event OR not in high income country OR was about Prevalence/Incidence of IPV only OR not intimate partner violence (child-parent dynamic) OR Review/Opinion/Commentary/Conference Abstract	Emergency medicine (EM) is a global discipline that provides secondary disease prevention and is also a tool for primary prevention. It is a horizontally integrated system of emergency care consisting of access to EM care; provision of EM care in the community and during transportation of patients; and provision of care at the receiving facility or hospital emergency department. EM can offer many…
177	Anderson 2009	2009	Intervention through collaboration: The development of a domestic violence coordinated community response team.	Dissertation Abstracts International: Section B: The Sciences and Engineering	70	2-B		Anderson, E. Breese	1332	#3036	Was not about accessibility to formal/informal supports during a stressful life event OR not in high income country OR was about Prevalence/Incidence of IPV only OR not intimate partner violence (child-parent dynamic) OR Review/Opinion/Commentary/Conference Abstract	Domestic violence is a public health epidemic, which affects millions of families in the United States each year. Since the 1970's, victim advocates have sought to raise awareness and change institutional policies, procedures, and attitudes regarding violence against women. One result of these initiatives has been the development of coordinated community response teams, which redirect the respons…
178	Anderson 2012	2012	Recovery: Resilience and Growth in the Aftermath of Domestic Violence.	Violence Against Women	18	11	10.1177/1077801212470543	Anderson, Kim M.; Renner, Lynette M.; Danis, Fran S.	1279-1299	#4641	Dina Idriss-Wheeler (2023-01-27 05:42:27)(Screen): No - not in SLE context; Dina Idriss-Wheeler (2023-01-25 10:05:48)(Screen): Yes - just to see the abstract…and make sure. I can’t tell.;
179	Anderson 2013	2013	Interventions to address HIV and intimate partner violence in sub-Saharan Africa: A review of the literature.	JANAC: Journal of the Association of Nurses in AIDS Care	24	4	10.1016/j.jana.2013.03.003	Anderson, Jocelyn C; Campbell, Jacquelyn C; Farley, Jason E	383-390	#2970	Was not about accessibility to formal/informal supports during a stressful life event OR not in high income country OR was about Prevalence/Incidence of IPV only OR not intimate partner violence (child-parent dynamic) OR Review/Opinion/Commentary/Conference Abstract	HIV and intimate partner violence (IPV) are commonly co-occurring epidemics affecting the health of women globally and especially in sub-Saharan Africa. There is a need for interventions that address both HIV and IPV in health care settings. Our review examined recent literature for intervention studies that explored both HIV and IPV. Of the nine interventions identified, only two were set in hea…
180	Anderson 2014	2014	Does Seeking Safety Reduce PTSD Symptoms in Women Receiving Physical Disability Compensation?	Rehabilitation Psychology	59	3	10.1037/a0036869	Anderson, Melissa L.; Najavits, Lisa M.	349-353	#4548	Was not about accessibility to formal/informal supports during a stressful life event OR not in high income country OR was about Prevalence/Incidence of IPV only OR not intimate partner violence (child-parent dynamic) OR Review/Opinion/Commentary/Conference Abstract	Objective: This secondary analysis investigated the impact of 12 sessions of Seeking Safety (SS) on reducing posttraumatic stress disorder (PTSD) symptoms in a sample of dually diagnosed women with physical disabilities versus nondisabled (ND) women. SS is an evidence-based and widely implemented manualized therapy for PTSD and/or substance use disorder. It is a present-focused model that promote…
181	Anderson 2017	2017	Exploring Protective Strategies among Rural Women in an Abusive Relationship	Issues in Mental Health Nursing	38	8	10.1080/01612840.2017.1322159	Anderson, Kim M; Renner, Lynette M; Bloom, Tina L	610-618	#1299	Was not about accessibility to formal/informal supports during a stressful life event OR not in high income country OR was about Prevalence/Incidence of IPV only OR not intimate partner violence (child-parent dynamic) OR Review/Opinion/Commentary/Conference Abstract	The purpose of this study was to explore rural women's accounts of intimate partner violence and the strategies they used to protect themselves from such adversity. Convenience sampling included women currently in an abusive relationship (N = 22), who were receiving mental health services at a rural victim-service provider. Standardized measures indicated, on average, that study participants were…
182	Anderson 2017	2017	A Latent Profile Analysis of Aggression and Victimization Across Relationship Types Among Veterans Who Use Substances	Journal of Studies on Alcohol and Drugs	78	4		Anderson, RaeAnn E, PhD; Bonar, Erin E, PhD; Walton, Maureen A, MPH, PhD; Goldstick, Jason E, PhD; Rauch, Sheila AM, PhD; Epstein-Ngo, Quyen M, PhD; Chermack, Stephen T, PhD	597	#1302	Was not about accessibility to formal/informal supports during a stressful life event OR not in high income country OR was about Prevalence/Incidence of IPV only OR not intimate partner violence (child-parent dynamic) OR Review/Opinion/Commentary/Conference Abstract	Objective: This study examined patterns of violence victimization and aggression in both intimate partner and nonpartner relationships among U.S. military veterans using latent profile analysis to identify subtypes of violence involvement. Method: Participants were 839 substance use treatment-seeking veterans (93% male) from a large Veterans Affairs Medical Center who completed screening measures…
183	Anderson 2019	2019	Enhancing resilience in adult daughters of abused women.	Social Work in Mental Health	17	4	10.1080/15332985.2019.1577789	Anderson, Kim M.	479-493	#3789	Was not about accessibility to formal/informal supports during a stressful life event OR not in high income country OR was about Prevalence/Incidence of IPV only OR not intimate partner violence (child-parent dynamic) OR Review/Opinion/Commentary/Conference Abstract	Although research indicates that witnessing inter-parental violence as a child is related to long-term consequences, there remains a dearth of knowledge in regard to adult psychological outcomes for this population. This study explored posttraumatic stress symptoms and their relationship to adult levels of resilience in a community sample of 68 females, who during childhood witnessed domestic vio…
184	Anderson 2019	2019	Contextualizing the nature of trauma in the juvenile justice trajectories of girls.	Journal of Prevention and Intervention in the Community	47	2	10.1080/10852352.2019.1582141	Anderson, V. R.; Walerych, B. M.	138-153	#5993	Was not about accessibility to formal/informal supports during a stressful life event OR not in high income country OR was about Prevalence/Incidence of IPV only OR not intimate partner violence (child-parent dynamic) OR Review/Opinion/Commentary/Conference Abstract	The proportion of girls involved in the juvenile justice system has steadily increased over the last few decades. Previous research has indicated that the presence of girls in the juvenile justice system is often linked to trauma and violence, and the subsequent criminalization of behaviors associated with traumatic experiences. The present study examined qualitative interview data from juvenile …
185	Anderson 2020	2020	Developing a sustainable exit strategy for COVID-19: health, economic and public policy implications	J. R. Soc. Med.	113	5	10.1177/0141076820925229	Anderson M.; Mckee M.; Mossialos E.	176-178	#811	Was not about accessibility to formal/informal supports during a stressful life event OR not in high income country OR was about Prevalence/Incidence of IPV only OR not intimate partner violence (child-parent dynamic) OR Review/Opinion/Commentary/Conference Abstract
186	Anderson 2022	2022	The Effect of Adverse Mental Health and Resilience on Perceived Stress by Sexual Violence History	INTERNATIONAL JOURNAL OF ENVIRONMENTAL RESEARCH AND PUBLIC HEALTH	19	8	10.3390/ijerph19084796	Anderson, KM; Tsuyuki, K; DeSoto, AF; Stockman, JK		#2417	Was not about accessibility to formal/informal supports during a stressful life event OR not in high income country OR was about Prevalence/Incidence of IPV only OR not intimate partner violence (child-parent dynamic) OR Review/Opinion/Commentary/Conference Abstract	Sexual violence, including nonconsensual sexual initiation and rape, remains pervasive, with impacts including adverse mental health and dysregulated stress response. Resilience is a promising interventional target. To advance the science, we examined the potential for resilience as an interventional tool by estimating associations between resilience, adverse mental health, and perceived stress a…
187	Andersson 2008	2008	Gender-based violence and HIV: relevance for HIV prevention in hyperendemic countries of southern Africa	AIDS	22		10.1097/01.aids.0000341778.73038.86	Andersson, N; Cockcroft, A; Shea, B	S73-S86	#2286	Was not about accessibility to formal/informal supports during a stressful life event OR not in high income country OR was about Prevalence/Incidence of IPV only OR not intimate partner violence (child-parent dynamic) OR Review/Opinion/Commentary/Conference Abstract	Gender-based violence (GBV) is common in southern Africa. Here we use GBV to include sexual and non-sexual physical violence, emotional abuse, and forms of child sexual abuse. A sizeable literature now links GBV and HIV infection. Sexual violence can lead to HIV infection directly, as trauma increases the risk of transmission. More importantly, GBV increases HIV risk indirectly. Victims of childh…
188	Andersson 2010	2010	Family violence and the need for prevention research in First Nations, Inuit, and Métis communities.	Pimatisiwin - A Journal of Aboriginal and Indigenous Community Health	8	2		Andersson, N.; Nahwegahbow, A.	9-33	#6187	Was not about accessibility to formal/informal supports during a stressful life event OR not in high income country OR was about Prevalence/Incidence of IPV only OR not intimate partner violence (child-parent dynamic) OR Review/Opinion/Commentary/Conference Abstract	Existing sources produce widely varying estimates of family violence in First Nations, Inuit, and Métis communities; taken together, they imply a convincing if poorly quantified higher risk of family violence in Aboriginal communities, with the greater burden borne by women. With the accelerating HIV epidemic in some Aboriginal communities, prevention of domestic violence takes on even greater ur…
189	Andersson 2021	2021	Individually tailored Internet-delivered cognitive-behavioral therapy for survivors of intimate partner violence: A randomized controlled pilot trial	INTERNET INTERVENTIONS-THE APPLICATION OF INFORMATION TECHNOLOGY IN MENTAL AND BEHAVIOURAL HEALTH	26		10.1016/j.invent.2021.100453	Andersson, G; Olsson, E; Ringsgard, E; Sandgren, T; Viklund, I; Andersson, C; Hesselman, Y; Johansson, R; Nordgren, LB; Bohman, B		#1947	Dina Idriss-Wheeler (2023-01-27 05:42:56)(Screen): No - if not in context of SLE; Marie Buy (2022-11-20 07:56:08)(Screen): I'll included this paper for now; BUT: It is not discussed if this study has been done during the pandemic (although publication date is recent, data might have very well been collected before the onset of the pandemic, and therefore this would lead to the Exclusion this pape…	Intimate partner violence (IPV) is a serious public health concern worldwide and defined as behavior performed by spouses or other intimate partners that causes physical, sexual, or psychological harm. Internet-delivered cognitive-behavioral therapy (ICBT) may be particularly useful for survivors of IPV for several reasons, including barriers pertaining to limited community recourses and treatmen…
190	Andrews 2020	2020	Intimate partner violence, human rights violations, and HIV among women in Nairobi, Kenya.	Health and Human Rights: An International Journal	22	2		Andrews, C.; Reuter, T. K.; Marsh, L.; Velazquez, J. M.; Jaoko, W.; Jolly, P.	155-166	#5925	Was not about accessibility to formal/informal supports during a stressful life event OR not in high income country OR was about Prevalence/Incidence of IPV only OR not intimate partner violence (child-parent dynamic) OR Review/Opinion/Commentary/Conference Abstract	This study presents qualitative results from a mixed-method investigation conducted between May and August 2012 into the prevalence and consequences of four forms of intimate partner violence among women living with HIV who attended the Comprehensive Care Clinic at the Kenyatta National Hospital in Nairobi. As a part of the research, a quantitative survey found that among 600 sexually active wome…
191	Andrews 2021	2021	A national implementation of a community-based intervention for mothers experiencing violence in relationships.	Journal of Family Psychology	35	1	10.1037/fam0000810	Andrews, Naomi C. Z.; Motz, Mary; Pepler, Debra J.	92-102	#3518	Was not about accessibility to formal/informal supports during a stressful life event OR not in high income country OR was about Prevalence/Incidence of IPV only OR not intimate partner violence (child-parent dynamic) OR Review/Opinion/Commentary/Conference Abstract	Interpersonal violence is a significant concern for families; thus interventions to support vulnerable mothers and children experiencing violence are essential. The purpose of this study was to present preliminary evaluation results from the national dissemination of an interpersonal violence intervention for mothers delivered in community-based programs across Canada. In 18 communities, 184 moth…
192	AndualemHenok 2015	2015	Prevalence and consequences of domestic violence among married women in Sheybench town, Bench Maji zone, Southwest Ethiopia, 2015.	Journal of Biology, Agriculture and Healthcare	5	13		Andualem Henok; Ayiwa Tsehaw; Maranata Negash; Samuel Negash	168-175	#6060	Was not about accessibility to formal/informal supports during a stressful life event OR not in high income country OR was about Prevalence/Incidence of IPV only OR not intimate partner violence (child-parent dynamic) OR Review/Opinion/Commentary/Conference Abstract	Background: Domestic violence is one type of gender based violence defined by the World Health Organization as "the range of sexually, psychologically and physically coercive acts used against adult and adolescent women by current or former male intimate partners. The main objective of the study was to assess the prevalence and consequences of domestic violence among married woman. Methods: A cro…
193	Angelini 2019	2019	Lessons from the field beyond the numbers: narratives of professionals on women who experienced severe maternal morbidity.	Revista Brasileira de Ginecologia e Obstetricia	41	6	10.1055/s-0039-1688833	Angelini, C. F. R.; Pacagnella, R. de C.; Silveira, C.; Andreucci, C. B.; Ferreira, E. C.; Santos, J. P.; Zanardi, D. M. T.; Parpinelli, M. A.; Costa, M. L.; Cecatti, J. G.	379-386	#5989	Was not about accessibility to formal/informal supports during a stressful life event OR not in high income country OR was about Prevalence/Incidence of IPV only OR not intimate partner violence (child-parent dynamic) OR Review/Opinion/Commentary/Conference Abstract	Objective: Several factors might affect the health and the quality of life of women who had a severe maternal morbidity (SMM) or a maternal near-miss (MNM) episode. The objective of the present study was to explore the perspectives of the professionals on the repercussions of SMM or of MNM after interviewing women who survived such episodes. Method: Selected cases that captured the attention of p…
194	Anglin 2003	2003	Preventive care in the emergency department: screening for domestic violence in the emergency department.	Academic Emergency Medicine	10	10		Anglin D; Sachs C	1118-1127	#4871	Was not about accessibility to formal/informal supports during a stressful life event OR not in high income country OR was about Prevalence/Incidence of IPV only OR not intimate partner violence (child-parent dynamic) OR Review/Opinion/Commentary/Conference Abstract	OBJECTIVES: The most effective methods for identification and management of domestic violence (DV) victims in health care settings are unknown. The objective of this study was to systematically review screening for DV in the emergency department (ED) to identify victims and decrease morbidity and mortality from DV. METHODS: Using the terms 'domestic violence' or 'partner violence,' and 'identific…
195	AninditaBhattacharya 2019	2019	Women's experiences and perceptions of depression in India: a metaethnography.	Qualitative Health Research	29	1	10.1177/1049732318811702	Anindita Bhattacharya; Camacho, D.; Kimberly, L. L.; Lukens, E. P.	80-95	#5971	Was not about accessibility to formal/informal supports during a stressful life event OR not in high income country OR was about Prevalence/Incidence of IPV only OR not intimate partner violence (child-parent dynamic) OR Review/Opinion/Commentary/Conference Abstract	In India, social determinants of health, including poverty, domestic violence, and inadequate social support disproportionately affect women, leaving them more vulnerable to depression than men. We conducted a metaethnography to synthesize qualitative data from 13 studies (1987-2017) that explored women's experiences and perceptions of depression in India. We used a feminist standpoint to critica…
196	AnnIovine 2020	2020	Risk Factors for Treatment Drop-Out: Implications for Adverse Outcomes When Treating Opioid Use Disorder.	Journal of Social Work Practice in the Addictions	20	4	10.1080/1533256X.2020.1838859	Ann Iovine, Patricia; Drachman, David; Kirane, Harshal	292-301	#3681	Was not about accessibility to formal/informal supports during a stressful life event OR not in high income country OR was about Prevalence/Incidence of IPV only OR not intimate partner violence (child-parent dynamic) OR Review/Opinion/Commentary/Conference Abstract	Pathways to resolve the opioid epidemic focus on enhancing addiction treatment. Dropout rates from outpatient buprenorphine-naloxone (BN) treatment remain as high as 35% to 59%, contributing to poor treatment outcomes. Treatment interventions targeting retention require identification of dropout risk factors. This study used the New York State Office of Alcohol and Substance Abuse Services databa…
197	Anonymous 2000	2000	Domestic violence: The silent epidemic	Consultant	40	4		Anonymous.	715-716	#1139	Was not about accessibility to formal/informal supports during a stressful life event OR not in high income country OR was about Prevalence/Incidence of IPV only OR not intimate partner violence (child-parent dynamic) OR Review/Opinion/Commentary/Conference Abstract
198	Anonymous 2005	2005	World health community focuses on problems of women, HIV and violence for 2005. Women comprise nearly half of epidemic.	Aids Alert	20	2		Anonymous	suppl-3	#715	Was not about accessibility to formal/informal supports during a stressful life event OR not in high income country OR was about Prevalence/Incidence of IPV only OR not intimate partner violence (child-parent dynamic) OR Review/Opinion/Commentary/Conference Abstract
199	Anonymous 2010	2010	Healthcare for homeless women	Obstet. Gynecol.	115	2 PART 1	10.1097/AOG.0b013e3181d035c9	Anonymous.	396-399	#1129	Was not about accessibility to formal/informal supports during a stressful life event OR not in high income country OR was about Prevalence/Incidence of IPV only OR not intimate partner violence (child-parent dynamic) OR Review/Opinion/Commentary/Conference Abstract	Homelessness continues to be a growing problem in the United States. With increasing unemployment and home foreclosures, the recent recession and current economic difficulties are estimated to result in more than 1 million Americans experiencing homelessness through 2011. Women and families represent the fastest growing segment of the homeless population. Health care for these women is a challeng…
200	Anonymous 2010	2010	Welfare Reauthorization Opens Door to Real Reform	National NOW Times	42	1		Anonymous	3	#3240	Was not about accessibility to formal/informal supports during a stressful life event OR not in high income country OR was about Prevalence/Incidence of IPV only OR not intimate partner violence (child-parent dynamic) OR Review/Opinion/Commentary/Conference Abstract	Later this year Congress will consider reauthorization of the Temporary Assistance toNeedy Families (TANF) program, presenting an important opportunity to bring about welfare reform that truly helps poor women and their families. A majority of respondents in the survey identified the following ways to make TANF a more effective resource : increasing employment services that lead to a living wage,…
201	Anonymous 2020	2020	Winnie Byanyima answers questions about the impact of the COVID-19 pandemic on the UNAIDS' Fast Track targets for 2020	Nat. Commun.	11	1	10.1038/s41467-020-20111-5	Anonymous.	6225	#985	Was not about accessibility to formal/informal supports during a stressful life event OR not in high income country OR was about Prevalence/Incidence of IPV only OR not intimate partner violence (child-parent dynamic) OR Review/Opinion/Commentary/Conference Abstract
202	Anonymous 2020	2020	Time to revise the Sustainable Development Goals	Nature	583	7816	10.1038/d41586-020-02002-3	Anonymous.	331-332	#1002	Was not about accessibility to formal/informal supports during a stressful life event OR not in high income country OR was about Prevalence/Incidence of IPV only OR not intimate partner violence (child-parent dynamic) OR Review/Opinion/Commentary/Conference Abstract	The pandemic has set back efforts to achieve the original 2015 targets. The need for change to make them more attainable is stronger than ever. [Figure not available: see fulltext.]Copyright © 2020, Nature.
203	Anonymous 2020	2020	Drop in child abuse reports during COVID-19	The American Journal of Nursing	120	10		Anonymous	15	#1462	Was not about accessibility to formal/informal supports during a stressful life event OR not in high income country OR was about Prevalence/Incidence of IPV only OR not intimate partner violence (child-parent dynamic) OR Review/Opinion/Commentary/Conference Abstract	Across the US, child abuse reports have dropped dramatically since Apr, in some places by as much as 50%, alarming health care and social service providers and advocates. Family violence is known to increase during times of crisis, and the COVID-19 pandemic has delivered an unprecedented mix of stressors for families, including fear of illness, financial insecurity due to job loss, and the strain…
204	Anonymous 2021	2021	Impact of the COVID-19 pandemic on global child health: Joint statement of the International Child Health Group and the Royal College of Paediatrics and Child Health	Arch. Dis. Child.	106	2	10.1136/archdischild-2020-320652	Anonymous.	115-116	#939	Was not about accessibility to formal/informal supports during a stressful life event OR not in high income country OR was about Prevalence/Incidence of IPV only OR not intimate partner violence (child-parent dynamic) OR Review/Opinion/Commentary/Conference Abstract
205	Anonymous 2021	2021	Domestic abuse	Midwives	24			Anonymous	36-43	#1456	Was not about accessibility to formal/informal supports during a stressful life event OR not in high income country OR was about Prevalence/Incidence of IPV only OR not intimate partner violence (child-parent dynamic) OR Review/Opinion/Commentary/Conference Abstract	There has also been a well-publicised hand signal women in need of help can do while on a video call # SignalForHelp (bit.ly/Sigforhelp) As maternity workers, we are in a unique position to help the victims to access services and advocate for their escape to safety. DAVSS provides a holistic package of support, helping them with all the issues they experience as a result of abuse - not just the p…
206	Anonymous 2021	2021	FAMILIES HOLDING ON HOW WILL THEY BOUNCE BACK AFTER COVID?: THE JOURNAL OF THE HEALTH VISITORS' ASSOCIATION	Community Practitioner	94	3		Anonymous	37-41	#1669	Was not about accessibility to formal/informal supports during a stressful life event OR not in high income country OR was about Prevalence/Incidence of IPV only OR not intimate partner violence (child-parent dynamic) OR Review/Opinion/Commentary/Conference Abstract	The last 15 months may just have been one of the most stressful times in many decades to bring up a young family in the UK. The list of lockdown stressors for new parents has been endless: mothers giving birth in hospital with midwives in PPE, sometimes without their partners, and limited hands on support from friends and grandparents due to social distancing. Health visitors made fewer home visi…
207	Anonymous 2022	2022	[Le Planning familial - Ensuring access to sexual and reproductive rights in times of COVID].	Sante Publique	Vol. 33	6	10.3917/spub.216.1033	Anonymous	1033-1037	#6553	Dina Idriss-Wheeler (2024-05-23 05:13:20)(Screen): Not about IPV; Dina Idriss-Wheeler (2024-05-23 03:20:50)(Screen): Access to SRHR services... so I think yes...;	From the beginning of the first lockdown, Le Planning Familial, a feminist and SRHR delivery service organization, with its 70 local associations have come together to pursue its mission: to ensure access to SRHR and women's rights. The quarantine has had major consequences: it has increased gender-based violence including domestic violence, it has complicated women's lives (in accessing sexual h…
208	AnsteyWatkins 2021	2021	Community health workers' efforts to build health system trust in marginalised communities: a qualitative study from South Africa.	BMJ Open	11	5	10.1136/bmjopen-2020-044065	Anstey Watkins, Jocelyn; Griffiths, Frances; Goudge, Jane	e044065	#345	Was not about accessibility to formal/informal supports during a stressful life event OR not in high income country OR was about Prevalence/Incidence of IPV only OR not intimate partner violence (child-parent dynamic) OR Review/Opinion/Commentary/Conference Abstract	INTRODUCTION: Community health workers (CHWs) enable marginalised communities, often experiencing structural poverty, to access healthcare. Trust, important in all patient-provider relationships, is difficult to build in such communities, particularly when stigma associated with HIV/AIDS, tuberculosis and now COVID-19, is widespread. CHWs, responsible for bringing people back into care, must repa…
209	Antai 2012	2012	Community-level influences on women's experience of intimate partner violence and terminated pregnancy in Nigeria: a multilevel analysis.	BMC Pregnancy & Childbirth	12	1	10.1186/1471-2393-12-128	Antai, Diddy; Adaji, Sunday	128-128	#5645	Was not about accessibility to formal/informal supports during a stressful life event OR not in high income country OR was about Prevalence/Incidence of IPV only OR not intimate partner violence (child-parent dynamic) OR Review/Opinion/Commentary/Conference Abstract	Background: Intimate partner violence (IPV) is a major public health problem with serious consequences for women's physical, mental, sexual and reproductive health. Reproductive health outcomes such as unwanted and terminated pregnancies, fetal loss or child loss during infancy, non-use of family planning methods, and high fertility are increasingly recognized. However, little is known about the …
210	Antoni 2012	2012	Providing support through life's final chapter for those who made it home.	Military Medicine	177	12	10.7205/MILMED-D-12-00315	Antoni, Charles; Silverman, Michael A; Nasr, Samer Z; Mandi, Deepak; Golden, Adam G	1498-1501	#4858	Was not about accessibility to formal/informal supports during a stressful life event OR not in high income country OR was about Prevalence/Incidence of IPV only OR not intimate partner violence (child-parent dynamic) OR Review/Opinion/Commentary/Conference Abstract	Military personnel are exposed to unique environmental hazards and psychological stressors during their service to our nation. As a result, military service personnel are at high risk not only for physical injury but for psychological trauma as well that may result in post-traumatic stress disorder, depression, substance abuse, and homelessness. These medical and psychosocial issues may hasten th…
211	Antoniou 2019	2019	Domestic violence during pregnancy in Greece.	International Journal of Environmental Research and Public Health	16	21	10.3390/ijerph16214222	Antoniou, E.; Iatrakis, G.		#5956	Was not about accessibility to formal/informal supports during a stressful life event OR not in high income country OR was about Prevalence/Incidence of IPV only OR not intimate partner violence (child-parent dynamic) OR Review/Opinion/Commentary/Conference Abstract	There are no data about the prevalence of domestic violence during pregnancy in Greece. The purpose of this study is to determine the prevalence and the associated factors of domestic violence in a representative population of pregnant women in Greece. Five hundred and forty-six consecutive women, in outpatient clinics of two Public General Regional Hospitals in Athens, agreed to answer anonymous…
212	Anwar 2020	2020	Role of Mass Media and Public Health Communications in the COVID-19 Pandemic.	Cureus	12	9	10.7759/cureus.10453	Anwar, Ayesha; Malik, Meryem; Raees, Vaneeza; Anwar, Anjum	e10453	#189	Dina Idriss-Wheeler (2023-01-25 10:08:08)(Screen): No - not related to IPV;	In Dec 2019, a novel pathogen emerged, and within weeks, led to the emergence of the biggest global health crises seen to date. The virus called 'SARS-CoV-2', causes coronavirus disease which was named 'COVID-19' by the World Health Organization (WHO). The speedy spread of this infection globally became a source of public worry and several unknowns regarding this new pathogen created a state of p…
213	Aolymat 2020	2020	A Cross-Sectional Study of the Impact of COVID-19 on Domestic Violence, Menstruation, Genital Tract Health, and Contraception Use among Women in Jordan.	Am J Trop Med Hyg	104	2	10.4269/ajtmh.20-1269	Aolymat, Iman	519-525	#251	Was not about accessibility to formal/informal supports during a stressful life event OR not in high income country OR was about Prevalence/Incidence of IPV only OR not intimate partner violence (child-parent dynamic) OR Review/Opinion/Commentary/Conference Abstract	The COVID-19 pandemic is a major global concern for public health where high numbers of COVID-19-infected cases and deaths have been recorded. This study assessed the COVID-19 pandemic impact on domestic violence, genital tract health, menstruation, and contraception use among 200 women in Jordan using a self-validated survey questionnaire. The questionnaire was structured to compare frequencies …
214	Apolonio 2022	2022	Syndemic aspects between COVID-19 pandemic and social inequalities.	World j. methodol.	12	5	10.5662/wjm.v12.i5.350	Apolonio, Jonathan Santos; da Silva Junior, Ronaldo Teixeira; Cuzzuol, Beatriz Rocha; Araujo, Glauber Rocha Lima; Marques, Hanna Santos; Barcelos, Isadora de Souza; Santos, Luana Kauany de Sa; Malheiro, Luciano Hasimoto; Lima de Souza Goncalves, Vinicius; Freire de Melo, Fabricio	350-364	#6421	Was not about accessibility to formal/informal supports during a stressful life event OR not in high income country OR was about Prevalence/Incidence of IPV only OR not intimate partner violence (child-parent dynamic) OR Review/Opinion/Commentary/Conference Abstract	Although the coronavirus disease 2019 (COVID-19) pandemic has reached all over the world population, it has demonstrated a heterogeneous impact on different populations. The most vulnerable communities which coexist daily with the social inequalities like low access to hygiene and personal protection products, crowded residences, and higher levels of chronic diseases have a higher risk of contact…
215	Apondi 2021	2021	Gender-based violence shadows COVID-19: Increased sexual violence, HIV exposure and teen pregnancy among girls and women in Uganda	JOURNAL OF THE INTERNATIONAL AIDS SOCIETY	24			Apondi, R; Awor, AC; Nelson, LJ; Cheptoris, J; Ngabirano, F; Egbulem, CD; Alamo, S; Mills, LA; Hegle, J	53-54	#2566	Was not about accessibility to formal/informal supports during a stressful life event OR not in high income country OR was about Prevalence/Incidence of IPV only OR not intimate partner violence (child-parent dynamic) OR Review/Opinion/Commentary/Conference Abstract
216	Applewhite 2016	2016	Exploring the Prevalence of Adverse Childhood Experiences in Soldiers Seeking Behavioral Health Care During a Combat Deployment.	Military Medicine	181	10	10.7205/MILMED-D-15-00460	Applewhite, Larry; Arincorayan, Derrick; Adams, Barry	1275-1280	#4375	Was not about accessibility to formal/informal supports during a stressful life event OR not in high income country OR was about Prevalence/Incidence of IPV only OR not intimate partner violence (child-parent dynamic) OR Review/Opinion/Commentary/Conference Abstract	This exploratory study examines the prevalence of adverse childhood experiences (ACEs) in soldiers who sought behavioral health support during a combat deployment. We conducted a secondary analysis of data extracted from two studies on the basis of retrospective reviews of behavioral health records of soldiers deployed to Iraq or Afghanistan. Of 162 clinical samples, 135 (83%) reported at least o…
217	Arafa 2021	2021	Psychological correlates with violence against women victimization in Egypt.	International Journal of Mental Health	50	1	10.1080/00207411.2020.1812819	Arafa, Ahmed; Eshak, Ehab S.; Abu Salem, Entisar; Mohamed, Abeer; Mahmoud, Omaima	78-90	#3591	Dina Idriss-Wheeler (2023-01-25 10:09:39)(Screen): No - Egypt not designated HIC; no talk about access but rather correlation between exposure to IPV and low perceived social support etc.;	Violence against women (VAW) is a major public health concern. This study objected to detect the psychological correlates with VAW victimization in Egypt. A total of 808 women aged 18 years or older and living with a male companion in Giza and Beni-Suef participated in this cross-sectional study. Women reported their exposure, during the preceding six months, to sexual harassment, cyber harassmen…
218	AravindPillai 2009	2009	Violence, psychological distress and the risk of suicidal behaviour in young people in India.	International Journal of Epidemiology	38	2	10.1093/ije/dyn166	Aravind Pillai; Andrews, T.; Vikram Patel	459-469	#6261	Was not about accessibility to formal/informal supports during a stressful life event OR not in high income country OR was about Prevalence/Incidence of IPV only OR not intimate partner violence (child-parent dynamic) OR Review/Opinion/Commentary/Conference Abstract	Background: Suicide among young people has emerged as a major public health issue in many low- and middle-income (LAMI) countries. Suicidal behaviour including ideation and attempt are the most important predictors of completed suicide and offer critical points for intervention. The aim of this study is to estimate the prevalence and risk factors for suicidal behaviour in young people in India. M…
219	Arcangeli 2021	2021	Health and social inequalities in women living in disadvantaged conditions: a focus on gynecologic and obstetric health and intimate partner violence.	Health Equity	5	408-413	10.1089/heq.2020.0133	Arcangeli, A.; Ralli, M.; Urbano, S.; Gobbi, E.; Shkodina, N.; Mariani, S.; Morrone, A.; Ercoli, L.	408-413	#5830	Was not about accessibility to formal/informal supports during a stressful life event OR not in high income country OR was about Prevalence/Incidence of IPV only OR not intimate partner violence (child-parent dynamic) OR Review/Opinion/Commentary/Conference Abstract	Purpose: Gynecologic and obstetric health and intimate partner violence are particularly influenced by social determinants of health, such as poverty, low education, and poor nutritional status, and by ethnic and racial factors. In this study, we evaluated health and social inequalities of women living in disadvantaged neighborhoods in the city of Rome, Italy. Methods: The study included 128 wome…
220	Archer-Kuhn 2022	2022	Recruitment in response to a pandemic: pivoting a community-based recruitment strategy to facebook for hard-to-reach populations during COVID-19	INTERNATIONAL JOURNAL OF SOCIAL RESEARCH METHODOLOGY	25	6	10.1080/13645579.2021.1941647	Archer-Kuhn, B; Beltrano, NR; Hughes, J; Saini, M; Tam, D	797-808	#7011	Was not about accessibility to formal/informal supports during a stressful life event OR not in high income country OR was about Prevalence/Incidence of IPV only OR not intimate partner violence (child-parent dynamic) OR Review/Opinion/Commentary/Conference Abstract	COVID-19 has required researchers to change methods to better reflect the new realities of social distancing, sheltering in place, and the use of extended quarantines to isolate from the community. The paper illustrates the implications of shifting recruitment strategies midstream with populations that are already normally considered 'hard-to-reach'. The population in this illustration involves m…
221	Arditti 2008	2008	Maternal distress and women's reentry into family and community life.	Family Process	47	3	10.1111/j.1545-5300.2008.00255.x	Arditti J; Few A	303-321	#4950	Was not about accessibility to formal/informal supports during a stressful life event OR not in high income country OR was about Prevalence/Incidence of IPV only OR not intimate partner violence (child-parent dynamic) OR Review/Opinion/Commentary/Conference Abstract	This paper advances conceptualization of maternal distress following incarceration. We utilized a multiple case study methodology based on interviews with 10 mothers who demonstrated various permutations of 'the triple threat' (depression, domestic violence, and substance abuse; Arditti & Few, 2006 ). Findings suggest that depressive symptomology persisted and worsened for mothers in our study an…
222	Arditti 2010	2010	Maternal distress and parenting in the context of cumulative disadvantage.	Family Process	49	2	10.1111/j.1545-5300.2010.01315.x	Arditti J; Burton L; Neeves-Botelho S	142-164	#5158	Was not about accessibility to formal/informal supports during a stressful life event OR not in high income country OR was about Prevalence/Incidence of IPV only OR not intimate partner violence (child-parent dynamic) OR Review/Opinion/Commentary/Conference Abstract	To read this article's abstract in both Spanish and Mandarin Chinese, please visit the article's full-text page on Wiley InterScience. This article presents an emergent conceptual model of the features and links between cumulative disadvantage, maternal distress, and parenting practices in low-income families in which parental incarceration has occurred. The model emerged from the integration of …
223	Arevalo 2008	2008	Spirituality, sense of coherence, and coping responses in women receiving treatment for alcohol and drug addiction	EVALUATION AND PROGRAM PLANNING	31	1	10.1016/j.evalprogplan.2007.05.009	Arevalo, S; Prado, G; Amaro, H	113-123	#2471	Was not about accessibility to formal/informal supports during a stressful life event OR not in high income country OR was about Prevalence/Incidence of IPV only OR not intimate partner violence (child-parent dynamic) OR Review/Opinion/Commentary/Conference Abstract	Purpose: To examine the role of spirituality, sense of coherence, and coping responses in relation to stress and trauma symptoms among women in substance abuse treatment.Data sources/study setting: Data for the present analyses were obtained from baseline interviews of 393 women in an urban area of Massachusetts. Interviews were conducted from April 2003 to September 2006. Participants came from …
224	Argento 2021	2021	Correlates of Suicidality Among A Community-Based Cohort of Women Sex Workers: The Protective Effect of Social Cohesion.	Journal of Interpersonal Violence	36	19/20	10.1177/0886260519870167	Argento, Elena; Strathdee, Steffanie A.; Shoveller, Jean A.; Braschel, Melissa; Shannon, Kate	9709-9724	#3496	Was not about accessibility to formal/informal supports during a stressful life event OR not in high income country OR was about Prevalence/Incidence of IPV only OR not intimate partner violence (child-parent dynamic) OR Review/Opinion/Commentary/Conference Abstract	Suicide is a critical public health concern globally. Sex workers experience a disproportionate burden of social and health inequities driven by forms of violence, stigma, and criminalization, yet empirical research on suicidality is limited. This study longitudinally investigated the burden and socio-structural correlates of recent suicidality among women sex workers in Vancouver, Canada. Data (…
225	Aristodemou 2006	2006	Minerva.	BMJ: British Medical Journal (International Edition)	333	7563		Aristodemou P; Membrey L	360-360	#5735	Was not about accessibility to formal/informal supports during a stressful life event OR not in high income country OR was about Prevalence/Incidence of IPV only OR not intimate partner violence (child-parent dynamic) OR Review/Opinion/Commentary/Conference Abstract
226	Armitage 2020	2020	ASSESSING COVID-19 THROUGH A GENDER LENS	TURKISH POLICY QUARTERLY	19	1		Armitage, A	53-60	#2358	Was not about accessibility to formal/informal supports during a stressful life event OR not in high income country OR was about Prevalence/Incidence of IPV only OR not intimate partner violence (child-parent dynamic) OR Review/Opinion/Commentary/Conference Abstract	Despite the high-profile political figures and celebrities who have contracted the new coronavirus disease, this potentially deadly illness is no great equalizer. On the contrary, as it spreads rapidly around the globe, COVID-19 is both exposing and compounding existing disparities, including gender inequality. The pandemic and its associated effects are leaving women and girls more vulnerable to…
227	Armstrong 2016	2016	Integrating Rap Music Into Counseling With Adolescents in a Disciplinary Alternative Education Program.	Journal of Creativity in Mental Health	11	2024-03-04	10.1080/15401383.2016.1214656	Armstrong, Shanice N.; Ricard, Richard J.	423-435	#5556	Was not about accessibility to formal/informal supports during a stressful life event OR not in high income country OR was about Prevalence/Incidence of IPV only OR not intimate partner violence (child-parent dynamic) OR Review/Opinion/Commentary/Conference Abstract	Rap, hip-hop, and R&B music are often referred to as violent, misogynistic, and a reflection of a culture promoting interpersonal violence. The genre, which provides a cultural lens through which many urban adolescents forge identity and express themselves, subsequently holds potential to combat emotional and interpersonal distress. Creative techniques that incorporate music can be used to help a…
228	Armstrong 2023	2023	Promise and pitfalls: trauma informed care, trauma services, and efforts to address both substance use disorders and intimate partner violence	JOURNAL OF FAMILY VIOLENCE	38	5	10.1007/s10896-022-00378-6	Armstrong, EM	841-853	#7076	Was not about accessibility to formal/informal supports during a stressful life event OR not in high income country OR was about Prevalence/Incidence of IPV only OR not intimate partner violence (child-parent dynamic) OR Review/Opinion/Commentary/Conference Abstract	Purpose Intimate partner violence (IPV) and substance use disorder (SUD) frequently co-occur and are rarely addressed together despite evidence indicating benefits of combined interventions. Both are linked to trauma. Scholars have theorized attention to trauma may facilitate engagement with IPV and SUD but have not studied this potential empirically. Methods Using service system level quantitati…
229	Arnold 2021	2021	Treating children exposed to domestic violence: Group-based intervention.	International Journal of Group Psychotherapy	71	4	10.1080/00207284.2020.1856668	Arnold, Rachel A; Burlingame, Gary M	595-602	#2785	Was not about accessibility to formal/informal supports during a stressful life event OR not in high income country OR was about Prevalence/Incidence of IPV only OR not intimate partner violence (child-parent dynamic) OR Review/Opinion/Commentary/Conference Abstract	Domestic violence is a serious societal problem that sadly threatens many children. Results from the National Survey of Children's Exposure to Violence (NatSCEV) demonstrate that nearly 26% of children are exposed to family violence during their lifetime, including psychological/emotional intimate partner violence, physical intimate partner violence, parental assault of a sibling, and/or other fa…
230	Aronson 2014	2014	Epidemiology of Partner Abuse Within Military Families.	Journal of Family Social Work	17	4	10.1080/10522158.2014.921880	Aronson, Keith R.; Perkins, Daniel F.; Olson, Jonathan	379-400	#4430	Was not about accessibility to formal/informal supports during a stressful life event OR not in high income country OR was about Prevalence/Incidence of IPV only OR not intimate partner violence (child-parent dynamic) OR Review/Opinion/Commentary/Conference Abstract	Partner abuse (PA) is a public health problem that affects a significant number of families. Experiencing PA places victims at risk for a variety of negative outcomes, including substance use or abuse, depression, post-traumatic stress disorder, and, in extreme cases, permanent injury or death. Furthermore, children who are exposed to PA are at risk for problems in the areas of cognitive function…
231	Arpalahti 2023	2023	Psychiatric disorders and interventions in patients sustaining facial fractures from interpersonal violence	HEAD & FACE MEDICINE	19	1	10.1186/s13005-023-00393-y	Arpalahti, A; Haapanen, A; Auro, K; Abio, A; Snaell, J		#7265	Was not about accessibility to formal/informal supports during a stressful life event OR not in high income country OR was about Prevalence/Incidence of IPV only OR not intimate partner violence (child-parent dynamic) OR Review/Opinion/Commentary/Conference Abstract	Background This retrospective study clarified patients ' psychiatric morbidity in IPV-related facial fractures; in particular, their additional psychiatric care. We hypothesized that patients in need of additional support can be identified, allowing overall care processes to be improved.Methods Patients' age, sex, anamnestic psychiatric disorders, history of substance abuse, and psychiatric inter…
232	Arsenijević 2018	2018	“I feel like I am less than other people”: Health-related vulnerabilities of male migrants travelling alone on their journey to Europe.	Social Science & Medicine	209		10.1016/j.socscimed.2018.05.038	Arsenijević, Jovana; Burtscher, Doris; Ponthieu, Aurelie; Severy, Nathalie; Contenta, Andrea; Moissaing, Stephane; Argenziano, Stefano; Zamatto, Federica; Zachariah, Rony; Ali, Engy; Venables, Emilie	86-94	#4116	Was not about accessibility to formal/informal supports during a stressful life event OR not in high income country OR was about Prevalence/Incidence of IPV only OR not intimate partner violence (child-parent dynamic) OR Review/Opinion/Commentary/Conference Abstract	During 2015 and 2016, an unprecedented flow of approximately 800,000 migrants coming from Turkey towards Western Europe crossed the Balkans. Male migrants are perceived as being less vulnerable compared to other migrants and they are not given priority in service and support provision. This qualitative study examines the self-perceived vulnerabilities of male migrants travelling alone along the B…
233	Artz 2018	2018	Legal duties, professional obligations or notional guidelines? Screening, treatment and referral of domestic violence cases in primary health care settings in South Africa.	African Journal of Primary Health Care and Family Medicine	10	1	10.4102/phcfm.v10i1.1724	Artz, L.; Meer, T.; Aschman, G.	a1724	#5974	Was not about accessibility to formal/informal supports during a stressful life event OR not in high income country OR was about Prevalence/Incidence of IPV only OR not intimate partner violence (child-parent dynamic) OR Review/Opinion/Commentary/Conference Abstract	Background: Since 2013, approximately 4400 women have been murdered by their partners in South Africa. This is five times higher than the per capita global average. Domestic violence is known to be cyclical, endemic and frequently involves multiple victims. It also becomes progressively more dangerous over time and may lead to fatalities. In 2012, the Health Professions Council of South Africa re…
234	Aryal 2014	2014	Women's Empowerment in Building Disaster Resilient Communities	ASIAN JOURNAL OF WOMENS STUDIES	20	1		Aryal, K	164-174	#2115	Was not about accessibility to formal/informal supports during a stressful life event OR not in high income country OR was about Prevalence/Incidence of IPV only OR not intimate partner violence (child-parent dynamic) OR Review/Opinion/Commentary/Conference Abstract	Nepal is one of the 20 most disaster-prone countries in the world. Unequal access to and control over resources by women also add to Nepal's vulnerability. Rautahat district faces many hazards every year, such as floods, fire, epidemics, and cold waves. Floods displace more than 756 families temporarily each year. Women are considered the most vulnerable group in disaster situations due to severa…
235	Aschbacher 2021	2021	Adversity in early life and pregnancy are immunologically distinct from total life adversity: macrophage-associated phenotypes in women exposed to interpersonal violence.	Transl Psychiatry	11	1	10.1038/s41398-021-01498-1	Aschbacher, Kirstin; Hagan, Melissa; Steine, Iris M; Rivera, Luisa; Cole, Steve; Baccarella, Alyssa; Epel, Elissa S; Lieberman, Alicia; Bush, Nicole R	391	#324	Was not about accessibility to formal/informal supports during a stressful life event OR not in high income country OR was about Prevalence/Incidence of IPV only OR not intimate partner violence (child-parent dynamic) OR Review/Opinion/Commentary/Conference Abstract	Early childhood and pregnancy are two sensitive periods of heightened immune plasticity, when exposure to adversity may disproportionately increase health risks. However, we need deeper phenotyping to disentangle the impact of adversity during sensitive periods from that across the total lifespan. This study examined whether retrospective reports of adversity during childhood or pregnancy were as…
236	Aschbacher 2022	2022	An immunogenomic phenotype predicting behavioral treatment response: Toward precision psychiatry for mothers and children with trauma exposure	BRAIN BEHAVIOR AND IMMUNITY	99		10.1016/j.bbi.2021.07.012	Aschbacher, K; Cole, S; Hagan, M; Rivera, L; Baccarella, A; Wolkowitz, OM; Lieberman, AF; Bush, NR	350-362	#7308	Was not about accessibility to formal/informal supports during a stressful life event OR not in high income country OR was about Prevalence/Incidence of IPV only OR not intimate partner violence (child-parent dynamic) OR Review/Opinion/Commentary/Conference Abstract	Inflammatory pathways predict antidepressant treatment non-response among individuals with major depression; yet, this phenomenon may have broader transdiagnostic and transtherapeutic relevance. Among traumaexposed mothers (Mage = 32 years) and their young children (Mage = 4 years), we tested whether genomic and proteomic biomarkers of pro-inflammatory imbalance prospectively predicted treatment …
237	Ashaba 2017	2017	Psychosocial challenges facing women living with HIV during the perinatal period in rural Uganda.	PLoS ONE	12	4	10.1371/journal.pone.0176256	Ashaba, S.; Kaida, A.; Coleman, J. N.; Burns, B. F.; Dunkley, E.; O'Neil, K.; Kastner, J.; Sanyu, N.; Akatukwasa, C.; Bangsberg, D. R.; Matthews, L. T.; Psaros, C.	e0176256	#6024	Was not about accessibility to formal/informal supports during a stressful life event OR not in high income country OR was about Prevalence/Incidence of IPV only OR not intimate partner violence (child-parent dynamic) OR Review/Opinion/Commentary/Conference Abstract	The complexities of navigating pregnancy while living with HIV predispose women to additional stress. Finding ways to minimize psychosocial challenges during the perinatal period may maximize the well-being of mothers living with HIV and their children. The goal of this study was to explore psychosocial challenges experienced by women living with HIV (WLWH) during pregnancy and the postpartum. We…
238	Ashare 2011	2011	The role of smoking expectancies in the relationship between PTSD symptoms and smoking behavior among women exposed to intimate partner violence.	Addictive Behaviors	36	12	10.1016/j.addbeh.2011.07.022	Ashare RL; Weinberger AH; McKee SA; Sullivan TP; Ashare, Rebecca L; Weinberger, Andrea H; McKee, Sherry A; Sullivan, Tami P	1333-1336	#4837	Was not about accessibility to formal/informal supports during a stressful life event OR not in high income country OR was about Prevalence/Incidence of IPV only OR not intimate partner violence (child-parent dynamic) OR Review/Opinion/Commentary/Conference Abstract	Intimate partner violence (IPV) is a public health problem associated with negative health consequences, including higher rates of tobacco smoking. Smoking expectancies are related to motivation to quit and relapse. IPV-exposed women endorse higher rates of PTSD symptoms, which are related to smoking and smoking expectancies. The present study sought to examine the relationship among smoking beha…
239	Ashley 2022	2022	HIV in specific populations.	HIV psychiatry: A practical guide for clinicians.		Adams, N.J., and Vincent, B. (2019). Suicidal thoughts and behaviors among transgender adults in relation to education, ethnicity, and income: a systematic review. Transgend Health, 4, 1, 226-246. http://dx.doi.org/10.1089/trgh.2019.0009	10.1007/978-3-030-80665-1_15	Ashley, Kenneth; Arroyo, Hansel; Casasnovas, Carmen E; Kertzner, Robert; Lichtenstein, Max; Lyon, Maureen E	349-390	#2755	Was not about accessibility to formal/informal supports during a stressful life event OR not in high income country OR was about Prevalence/Incidence of IPV only OR not intimate partner violence (child-parent dynamic) OR Review/Opinion/Commentary/Conference Abstract	The HIV pandemic has affected different communities in varying ways. This chapter will discuss some of the unique considerations related to HIV and mental health in several specific populations and communities. Some topics that seem to be universal with all the populations discussed include stigma, trauma, barriers to care, and healthcare disparities. Important factors involved in work with child…
240	Ashman 2004	2004	Health and support service utilization patterns of American Indians and Alaska natives diagnosed with HIV/AIDS.	AIDS Education & Prevention	16	3		Ashman JJ; Pérez-Jiménez D; Marconi K	238-249	#5234	Was not about accessibility to formal/informal supports during a stressful life event OR not in high income country OR was about Prevalence/Incidence of IPV only OR not intimate partner violence (child-parent dynamic) OR Review/Opinion/Commentary/Conference Abstract	The purpose of this analysis is twofold: to examine the types of health and support services provided by CARE Act funded providers to American Indians/Alaska Natives and to compare the characteristics and service utilization patterns for this group with those of individuals from other racial/ethnic groups. We present an analysis of the demographic characteristics, service utilization, and health …
241	Ashok 2021	2021	Responding to children's mental health, protection and psychosocial care concerns in the COVID crisis	Asian J. Psychiatry	65	(Ashok, Ramaswamy, Kulkarni, Singh, Quadros, Dzuvichu, Tikku, Rizvi, Kandula, Tank) SAMVAD (Support, Advocacy & Mental Health Interventions for Children in Vulnerable Circumstances and Distress), Department of Child & Adolescent Psychiatry, National Insti	10.1016/j.ajp.2021.102831	Ashok S.S.; Ramaswamy S.; Kulkarni A.; Singh D.; Quadros D.; Dzuvichu K.J.; Tikku K.; Rizvi M.; Kandula P.; Tank P.; Seshadri S.	102831	#863	Was not about accessibility to formal/informal supports during a stressful life event OR not in high income country OR was about Prevalence/Incidence of IPV only OR not intimate partner violence (child-parent dynamic) OR Review/Opinion/Commentary/Conference Abstract
242	Ashraf 2021	2021	Domestic and Gender-Based Violence: Pakistan Scenario amidst COVID-19	ASIAN JOURNAL OF SOCIAL HEALTH AND BEHAVIOR	4	1	10.4103/shb.shb_45_20	Ashraf, A; Ali, I; Ullah, F	47-50	#2093	Was not about accessibility to formal/informal supports during a stressful life event OR not in high income country OR was about Prevalence/Incidence of IPV only OR not intimate partner violence (child-parent dynamic) OR Review/Opinion/Commentary/Conference Abstract
243	Asi 2022	2022	Assessing gender responsiveness of COVID-19 response plans for populations in conflict-affected humanitarian emergencies	CONFLICT AND HEALTH	16	1	10.1186/s13031-022-00435-3	Asi, YM; Bebasari, P; Hardy, E; Lokot, M; Meagher, K; Ogbe, E; Parray, AA; Sharma, V; Standley, CJ; Vahedi, L		#2511	Was not about accessibility to formal/informal supports during a stressful life event OR not in high income country OR was about Prevalence/Incidence of IPV only OR not intimate partner violence (child-parent dynamic) OR Review/Opinion/Commentary/Conference Abstract	Background The COVID-19 pandemic has necessitated rapid development of preparedness and response plans to quell transmission and prevent illness across the world. Increasingly, there is an appreciation of the need to consider equity issues in the development and implementation of these plans, not least with respect to gender, given the demonstrated differences in the impacts both of the disease a…
244	Asik 2021	2021	It takes a curfew: The effect of Covid-19 on female homicides	ECONOMICS LETTERS	200		10.1016/j.econlet.2021.109761	Asik, GA; Ozen, EN		#1829	Was not about accessibility to formal/informal supports during a stressful life event OR not in high income country OR was about Prevalence/Incidence of IPV only OR not intimate partner violence (child-parent dynamic) OR Review/Opinion/Commentary/Conference Abstract	Gender-based violence is a global phenomenon threatening women irrespective of race, nationality, education or socio-economic status. Evidence shows that domestic violence help calls have been increasing in many countries during the Covid-19 pandemic, but the effect on female homicides, this extreme form of violence, is not clear. In this study, we analyze the effects of social distancing measure…
245	Askeland 2013	2013	Early dropout in men voluntarily undergoing treatment for intimate partner violence in Norway.	Violence & Victims	28	5		Askeland, Ingunn Rangul; Heir, Trond	822-831	#4684	Was not about accessibility to formal/informal supports during a stressful life event OR not in high income country OR was about Prevalence/Incidence of IPV only OR not intimate partner violence (child-parent dynamic) OR Review/Opinion/Commentary/Conference Abstract	This study investigated psychotherapy dropout rates and predictors of dropping out of therapy early. We enrolled 1,166 men voluntarily admitted to psychotherapy for violent behavior against a female partner. In total, 315 (23.8%) subjects dropped out of therapy within the first 3 sessions. Dropouts were significantly younger, more likely to have a non-Norwegian ethnic background, less likely to h…
246	Asratie 2022	2022	Domestic violence during COVID-19 pandemic among pregnant women registered for antenatal care and selected adverse pregnancy outcomes in Amhara region Ethiopia: Prospective cohort study design.	Clin Epidemiol Glob Health	17	101608821	10.1016/j.cegh.2022.101146	Asratie, Melaku Hunie	101146	#6422	Was not about accessibility to formal/informal supports during a stressful life event OR not in high income country OR was about Prevalence/Incidence of IPV only OR not intimate partner violence (child-parent dynamic) OR Review/Opinion/Commentary/Conference Abstract	Back ground: Domestic violence during pregnancy is the most devastating but neglected problem in Amhara region. The newly introduced COVID-19 pandemic prevention and control strategies predispose for domestic violence during pregnancy and this in turn the risk for adverse pregnancy outcomes., Objective: To assess the magnitude of domestic violence during COVID-19 pandemic among pregnant women and…
247	Asscher 2015	2015	Gender Differences in the Impact of Abuse and Neglect Victimization on Adolescent Offending Behavior.	Journal of Family Violence	30	2	10.1007/s10896-014-9668-4	Asscher, Jessica; Put, Claudia; Stams, Geert	215-225	#4535	Was not about accessibility to formal/informal supports during a stressful life event OR not in high income country OR was about Prevalence/Incidence of IPV only OR not intimate partner violence (child-parent dynamic) OR Review/Opinion/Commentary/Conference Abstract	The present study examines gender differences in the association between abuse and neglect during childhood, and sexual and violent offending in juvenile delinquents. Female juvenile delinquents were more frequently victim of sexual and physical abuse and had a history of neglect and maltreatment than male juvenile offenders. Male juvenile offenders committed more sexual offenses and felony offen…
248	Astrup 2022	2022	ENOUGH IS ENOUGH.	Community Practitioner	95	2		Astrup, Juliette	14-17	#3336	Was not about accessibility to formal/informal supports during a stressful life event OR not in high income country OR was about Prevalence/Incidence of IPV only OR not intimate partner violence (child-parent dynamic) OR Review/Opinion/Commentary/Conference Abstract	The article examines how community practitioners (CPs) can respond to violence against women and girls. Topics discussed include crimes that reflect a deep problem of violence against women and girls (VAWG), picture of the prevalence of VAWG presented by the End Violence Against Women coalition (EVAW), and common advice on how women can stay safe.
249	Asukai 2011	2011	Pilot study on traumatic grief treatment program for Japanese women bereaved by violent death.	Journal of Traumatic Stress	24	4	10.1002/jts.20662	Asukai N; Tsuruta N; Saito A	470-473	#5170	Was not about accessibility to formal/informal supports during a stressful life event OR not in high income country OR was about Prevalence/Incidence of IPV only OR not intimate partner violence (child-parent dynamic) OR Review/Opinion/Commentary/Conference Abstract
250	Atilla 2023	2023	Exposure of pregnant women to intimate partner violence during the pandemic in Turkey and influencing factors.	Journal of Community Health Nursing	40	1	10.1080/07370016.2022.2094708	Atilla, Rabia; Yavuz, Adem; Kocaöz, Semra	2024-01-13	#6944	Dina Idriss-Wheeler (2024-05-18 09:31:52)(Screen): Turkey is. upper middle income country;	Purpose: This research was conducted to determine the exposure of pregnant women to intimate partner violence (IPV) during the Covid-19 pandemic and its influencing factors. Design: Cross-sectional study. Methods: This study included 456 pregnant women. The "Pregnant Information Form" and "Intimate Partner Violence During Pregnancy Questionnaire" were used to collect data. Findings: Exposure freq…
251	Atuhaire 2021	2021	Lived experiences of Ugandan women who had recovered from a clinical diagnosis of postpartum depression: a phenomenological study.	BMC Pregnancy Childbirth	21	1	10.1186/s12884-021-04287-2	Atuhaire, Catherine; Rukundo, Godfrey Zari; Brennaman, Laura; Cumber, Samuel Nambile; Nambozi, Grace	826	#267	Was not about accessibility to formal/informal supports during a stressful life event OR not in high income country OR was about Prevalence/Incidence of IPV only OR not intimate partner violence (child-parent dynamic) OR Review/Opinion/Commentary/Conference Abstract	BACKGROUND: Postpartum depression affects a significant proportion of women of childbearing age. The birth of a newborn baby is normally considered a joyful event, inhibiting mothers from expressing their depressive feelings. If the condition is not well understood and managed, mothers with postpartum depression are likely to experience suicidal ideation or even commit suicide. This study explore…
252	Audi 2012	2012	Adverse health events associated with domestic violence during pregnancy among Brazilian women.	Midwifery	28	4	10.1016/j.midw.2011.05.010	Audi, Celene Aparecida Ferrari; Segall-Corrêa, Ana M.; Santiago, Silvia M.; Pérez-Escamilla, Rafael	416-421	#4564	Was not about accessibility to formal/informal supports during a stressful life event OR not in high income country OR was about Prevalence/Incidence of IPV only OR not intimate partner violence (child-parent dynamic) OR Review/Opinion/Commentary/Conference Abstract	Abstract: Background: domestic violence during pregnancy remains an unsolved and neglected social problem despite the recognised adverse physical and mental health consequences. Objective: to examine the association between domestic violence (psychological violence and physical or sexual violence) and health problems self-reported by pregnant women. Methods: a cross-sectional analysis from a coho…
253	Augsburger 2019	2019	Is there a female cycle of violence after exposure to childhood maltreatment? A meta-analysis.	Psychological Medicine	49	11	10.1017/S0033291719000680	Augsburger, Mareike; Basler, Kayley; Maercker, Andreas	1776-1786	#3816	Was not about accessibility to formal/informal supports during a stressful life event OR not in high income country OR was about Prevalence/Incidence of IPV only OR not intimate partner violence (child-parent dynamic) OR Review/Opinion/Commentary/Conference Abstract	Several studies have demonstrated a vicious cycle of violence, in which experiences of childhood maltreatment (CM) transition into later perpetration of aggressive acts. But evidence for the presence of this cycle in adult women is mixed. The aim of this meta-analysis is to investigate the strength of associations and the mechanisms underlying a cycle of violence in women. Databases were searched…
254	Augustyn 2005	2005	If we don't ask, they aren't going to tell: screening for domestic violence.	Contemporary Pediatrics	22	9		Augustyn M; Groves BM	43-50	#5246	Was not about accessibility to formal/informal supports during a stressful life event OR not in high income country OR was about Prevalence/Incidence of IPV only OR not intimate partner violence (child-parent dynamic) OR Review/Opinion/Commentary/Conference Abstract	Let all the families you care for know that domestic violence is an issue of concern to pediatricians by screening for it--consistently.
255	Auslander 2018	2018	Mental Health Pathways Linking Childhood Maltreatment to Interpersonal Revictimization During Adolescence for Girls in the Child Welfare System.	Journal of Interpersonal Violence	33	7	10.1177/0886260515614561	Auslander, Wendy; Tlapek, Sarah Myers; Threlfall, Jennifer; Edmond, Tonya; Dunn, Jerry	1169-1191	#4111	Was not about accessibility to formal/informal supports during a stressful life event OR not in high income country OR was about Prevalence/Incidence of IPV only OR not intimate partner violence (child-parent dynamic) OR Review/Opinion/Commentary/Conference Abstract	This study compares the association of histories of childhood emotional, physical, and sexual abuse, and physical neglect with revictimization among adolescent girls, and investigates the role of posttraumatic stress and symptoms of depression as mediators. Participants were 234 girls aged 12 to 19 years, who have been involved with the child welfare system in a Midwestern urban area. Data were c…
256	Austin 2024	2024	Pregnancy-associated homicide, suicide and unintentional opioid-involved overdose deaths, North Carolina 2018-2019	INJURY PREVENTION			10.1136/ip-2023-045112	Austin, AE; Naumann, RB; Diprete, BL; Geary, S; Proescholdbell, SK; Jones-Vessey, K		#7298	Was not about accessibility to formal/informal supports during a stressful life event OR not in high income country OR was about Prevalence/Incidence of IPV only OR not intimate partner violence (child-parent dynamic) OR Review/Opinion/Commentary/Conference Abstract	ObjectiveRates of death due to homicide, suicide and overdose during pregnancy and the first year postpartum have increased substantially in the USA in recent years. The aims of this study were to use 2018-2019 data on deaths identified for review by the North Carolina Maternal Mortality Review Committee (NC-MMRC), data from the North Carolina Violent Death Reporting System (NC-VDRS) and data fro…
257	Australia 1989	1989	Crimes (Family Violence) Act 1987 (No. 19 of 1987), 12 May 1987.	Annu Rev Popul Law	16	8008840		Australia. Victoria	118-4	#764	Was not about accessibility to formal/informal supports during a stressful life event OR not in high income country OR was about Prevalence/Incidence of IPV only OR not intimate partner violence (child-parent dynamic) OR Review/Opinion/Commentary/Conference Abstract
258	Autiero 2020	2020	Combatting Intimate Partner Violence: Representations of Social and Healthcare Personnel Working with Gender-Based Violence Interventions	INTERNATIONAL JOURNAL OF ENVIRONMENTAL RESEARCH AND PUBLIC HEALTH	17	15	10.3390/ijerph17155543	Autiero, M; Procentese, F; Carnevale, S; Arcidiacono, C; Di Napoli, I		#1958	Was not about accessibility to formal/informal supports during a stressful life event OR not in high income country OR was about Prevalence/Incidence of IPV only OR not intimate partner violence (child-parent dynamic) OR Review/Opinion/Commentary/Conference Abstract	Intimate partner violence (IPV) has been declared a global epidemic by the World Health Organization. Although the attention paid to both the perpetrators and victims of gender-based violence has increased, scientific research is still lacking in regard to the representations of operators involved in interventions and management. Therefore, the following study explores how the representations of …
259	AvansiniMarsicano 2019	2019	Epidemiology of Maxillofacial Trauma in a Prehospital Service in Brazil.	Journal of Trauma Nursing	26	6	10.1097/JTN.0000000000000470	Avansini Marsicano, Juliane; Zanelato Cavalleri, Nathália; Cordeiro, Denis Maurício; Mori, Graziela Garrido; Gurgel Calvet da Silveira, João Luiz; Leal do Prado, Rosana	323-327	#3812	Was not about accessibility to formal/informal supports during a stressful life event OR not in high income country OR was about Prevalence/Incidence of IPV only OR not intimate partner violence (child-parent dynamic) OR Review/Opinion/Commentary/Conference Abstract	Understanding facial trauma behaviors in different populations can help enhance effective prevention and efficient management of public resources in order to offer better treatment in large health systems. The aim of this study was to assess the epidemiology of maxillofacial trauma treated by a public health emergency care service. A cross-sectional study was conducted to assess maxillofacial tra…
260	Avant 2011	2011	Psychological Abuse and Posttraumatic Stress Symptoms in College Students.	Journal of Interpersonal Violence	26	15	10.1177/0886260510390954	Avant, Elizabeth M.; Swopes, Rachel M.; Davis, Joanne L.; Elhai, Jon D.	3080-3097	#5074	Was not about accessibility to formal/informal supports during a stressful life event OR not in high income country OR was about Prevalence/Incidence of IPV only OR not intimate partner violence (child-parent dynamic) OR Review/Opinion/Commentary/Conference Abstract
261	Avdibegović 2006	2006	Consequences of domestic violence on women's mental health in Bosnia and Herzegovina.	Croatian Medical Journal	47	5		Avdibegović, E.; Sinanović, O.	730-741	#6198	Marie Buy (2022-11-21 02:38:28)(Screen): Excluded (not SLE)	Aim: To assess psychological consequences of domestic violence, and determine the frequency and forms of domestic violence against women in Bosnia and Herzegovina. Methods: The study was carried out in the Tuzla Canton region in the period from 2000 to 2002, and included 283 women aged 43±9.6 years. Out of 283 women, 104 received psychiatric treatment at the Department for Psychiatry of the Unive…
262	Avey 2020	2020	Pilot of a screening, brief intervention and referral to treatment process for symptoms of trauma among primary care patients	FAMILY PRACTICE	37	3	10.1093/fampra/cmz090	Avey, JP; Moore, L; Beach, B; Hiratsuka, VY; Dirks, LG; Dillard, DA; Novins, D	374-381	#1855	Was not about accessibility to formal/informal supports during a stressful life event OR not in high income country OR was about Prevalence/Incidence of IPV only OR not intimate partner violence (child-parent dynamic) OR Review/Opinion/Commentary/Conference Abstract	Background: For populations with high rates of trauma exposure yet low behavioural health service use, identifying and addressing trauma in the primary care setting could improve health outcomes, reduce disability and increase the efficiency of health system resources.Objective: To assess the acceptability and feasibility of a screening, brief intervention and referral to treatment (SBIRT) proces…
263	Awungafac 2021	2021	Household food insecurity and its association with self-reported male perpetration of intimate partner violence: a survey of two districts in central and western Uganda.	BMJ Open	11	3	10.1136/bmjopen-2020-045427	Awungafac, G.; Mugamba, S.; Nalugoda, F.; Sjoland, C. F.; Kigozi, G.; Rautiainen, S.; Malyabe, R. B.; Ziegel, L.; Nakigozi, G.; Nalwoga, G. K.; Kyasanku, E.; Nkale, J.; Watya, S.; Ekstrom, A. M.; Kagesten, A.		#5834	Was not about accessibility to formal/informal supports during a stressful life event OR not in high income country OR was about Prevalence/Incidence of IPV only OR not intimate partner violence (child-parent dynamic) OR Review/Opinion/Commentary/Conference Abstract	Objectives: This study aimed to determine the lifetime prevalence of male-perpetrated intimate partner violence (IPV), and to assess the association with food insecurity, sociodemographic factors and health risk behaviours in Uganda in the year preceding COVID-19-associated lockdowns. Design: Population-based, cross-sectional household survey. Setting: Urban, semiurban and rural communities of th…
264	Aydin 2022	2022	Examination of the effect of the perceived stress in the coronavirus-19 pandemic on marital adjustment, sexual life and intimate partner violence.	J Adv Nurs		7609811, h3l	10.1111/jan.15368	Aydin, Ruveyde; Aktas, Songul; Kaloglu Binici, Dilek		#7	Was not about accessibility to formal/informal supports during a stressful life event OR not in high income country OR was about Prevalence/Incidence of IPV only OR not intimate partner violence (child-parent dynamic) OR Review/Opinion/Commentary/Conference Abstract	AIMS: The aim of the study was to explore the effects of perceived stress during the pandemic on marital adjustment, sexual life and intimate partner violence., DESIGN: A cross-sectional design was employed in this study., METHODS: The data were collected with an online survey between October and December 2020 from 901 participants in Turkey. Participants completed the Descriptive Information For…
265	Aydin 2023	2023	Examination of the effect of the perceived stress in the coronavirus-19 pandemic on marital adjustment, sexual life and intimate partner violence.	J Adv Nurs	79	4	10.1111/jan.15368	Aydin, Ruveyde; Aktas, Songul; Kaloglu Binici, Dilek	1513-1524	#6501	Was not about accessibility to formal/informal supports during a stressful life event OR not in high income country OR was about Prevalence/Incidence of IPV only OR not intimate partner violence (child-parent dynamic) OR Review/Opinion/Commentary/Conference Abstract	AIMS: The aim of the study was to explore the effects of perceived stress during the pandemic on marital adjustment, sexual life and intimate partner violence., DESIGN: A cross-sectional design was employed in this study., METHODS: The data were collected with an online survey between October and December 2020 from 901 participants in Turkey. Participants completed the Descriptive Information For…
266	Aye 2020	2020	Domestic violence victimisation and its association with mental distress: a cross-sectional study of the yangon region, Myanmar.	BMJ Open	10	9	10.1136/bmjopen-2020-037936	Aye, W. T.; Lien, L.; Stigum, H.; Schei, B.; Sundby, J.; Bjertness, E.		#5908	Was not about accessibility to formal/informal supports during a stressful life event OR not in high income country OR was about Prevalence/Incidence of IPV only OR not intimate partner violence (child-parent dynamic) OR Review/Opinion/Commentary/Conference Abstract	Objectives: To estimate the prevalence of domestic violence, with subgroups of physical, sexual and emotional violence, among men and women and to assess the association between any lifetime domestic violence (DV) and mental distress among ever-married men and women. Design: We conducted a cross-sectional study from October to November 2016 using a multistage sampling design. DV questionnaire was…
267	Ayen 2024	2024	Depression during pregnancy and associated factors among women in Ethiopia: a systematic review and meta-analysis	BMC PREGNANCY AND CHILDBIRTH	24	1	10.1186/s12884-024-06409-y	Ayen, SS; Kasahun, AW; Zewdie, A		#7231	Was not about accessibility to formal/informal supports during a stressful life event OR not in high income country OR was about Prevalence/Incidence of IPV only OR not intimate partner violence (child-parent dynamic) OR Review/Opinion/Commentary/Conference Abstract	Background Pregnancy is one of the most remarkable experiences in a woman's life. Prenatal depression, characterized by stress and worry associated with pregnancy, can reach severe levels. On a global scale, mental and addictive disorders affect more than one billion people, causing 19% of years lived with disability. It is estimated that 25-35% of pregnant women experience depressive symptoms, w…
268	AyhanBalik 2021	2021	Experiences of Minority Stress and Intimate Partner Violence Among Homosexual Women in Turkey.	Journal of Interpersonal Violence	36	19/20	10.1177/0886260519864371	Ayhan Balik, Cemile Hurrem; Bilgin, Hulya	8984-9007	#3443	Was not about accessibility to formal/informal supports during a stressful life event OR not in high income country OR was about Prevalence/Incidence of IPV only OR not intimate partner violence (child-parent dynamic) OR Review/Opinion/Commentary/Conference Abstract	Intimate partner violence (IPV) has been recognized as an important public health problem over the past two decades, and increased attention to violence in intimate relationships has been given to heterosexual couples. Although the vast majority of literature has determined the rate of IPV among lesbian, gay, bisexual couples, and relationship quality, few studies investigated how stress specific…
269	Ayranci 2002	2002	Spouse violence during pregnancy: A research among women attending to primary health care.	Hamilelikte aile ici es siddeti: Birinci basamak saglik kurumuna basvuran kadinlar arasinda bir arastirma.	3	2		Ayranci, Unal; Gunay, Yasemin; Unluoglu, Ilhami	75-87	#3141	Was not about accessibility to formal/informal supports during a stressful life event OR not in high income country OR was about Prevalence/Incidence of IPV only OR not intimate partner violence (child-parent dynamic) OR Review/Opinion/Commentary/Conference Abstract	Objective: The aim of this study is to examine the frequency and the patterns of spouse violence during pregnancy. Method: This study was conducted on women who had the history of pregnancy in the current or past and who attended to a primary care health setting in Eskisehir from April 1st, 2001 to June 31st, 2001. The women were supplied a form which was prepared by the researchers. The form inc…
270	Ayub 2009	2009	Psychiatric morbidity and domestic violence: a survey of married women in Lahore	SOCIAL PSYCHIATRY AND PSYCHIATRIC EPIDEMIOLOGY	44	11	10.1007/s00127-009-0016-6	Ayub, M; Irfan, M; Nasr, T; Lutufullah, M; Kingdon, D; Naeem, F	953-960	#1824	Was not about accessibility to formal/informal supports during a stressful life event OR not in high income country OR was about Prevalence/Incidence of IPV only OR not intimate partner violence (child-parent dynamic) OR Review/Opinion/Commentary/Conference Abstract	Objective A number of studies have looked at the prevalence rates of psychiatric disorders in the community in Pakistan over the last two decades. However, a very little information is available on psychiatric morbidity in primary health care. We therefore decided to measure prevalence of psychiatric disorders and their correlates among women from primary health care facilities in Lahore.Methods …
271	Azim 2020	2020	Media on the frontline against mental health implications of COVID-19 in Pakistan	Asian J. Psychiatry	54	(Azim, Nasim, Kumar) MBBS, Dow Medical College, Dow University of Health Sciences, Baba-e-Urdu Road, Karachi 74200, Pakistan	10.1016/j.ajp.2020.102342	Azim D.; Nasim S.; Kumar S.; Hussain A.; Jaipal M.	102342	#997	Was not about accessibility to formal/informal supports during a stressful life event OR not in high income country OR was about Prevalence/Incidence of IPV only OR not intimate partner violence (child-parent dynamic) OR Review/Opinion/Commentary/Conference Abstract
272	Aziz 2012	2012	Treating Women with HIV: Is it Different than Treating Men?	Curr. HIV/AIDS Rep.	9	2	10.1007/s11904-012-0116-x	Aziz M.; Smith K.Y.	171-178	#1110	Was not about accessibility to formal/informal supports during a stressful life event OR not in high income country OR was about Prevalence/Incidence of IPV only OR not intimate partner violence (child-parent dynamic) OR Review/Opinion/Commentary/Conference Abstract	While antiretroviral therapy (ART) has had a tremendous impact on the morbidity and mortality of patients with HIV, there is evidence that many HIV-infected women experience treatment challenges that are different from men and these challenges are often associated with poorer outcomes. In the United States, blacks and Latino women are disproportionately affected by the HIV epidemic related to lac…
273	Azrael 2000	2000	'In the safety of your own home': results from a national survey on gun use at home.	Soc Sci Med	50	2		Azrael, D; Hemenway, D	285-91	#735	Was not about accessibility to formal/informal supports during a stressful life event OR not in high income country OR was about Prevalence/Incidence of IPV only OR not intimate partner violence (child-parent dynamic) OR Review/Opinion/Commentary/Conference Abstract	In the US, guns, particularly handguns, are typically brought into the home for protection. The wisdom of having a firearm in the home, however, is disputed. While guns appear to be a risk factor for family homicide, suicide and unintentional firearm fatality, no evidence has been available about gun use at home to intimidate family members and little about gun use to thwart crimes by intruders, …
274	Azziz-Baumgartner 2014	2014	The Prevalence and Impact of Intimate Partner Violence on Maternal Distress in a Community of Low-Income Bangladeshi and Displaced Ethnic Bihari Mothers: Dhaka, 2008-2009.	Violence Against Women	20	1	10.1177/1077801213520579	Azziz-Baumgartner, Eduardo; Homaira, Nusrat; Hamadani, J. D.; Tofail, Fahmida; Dahlberg, Linda L.; Haque, Rashidul; Luby, Stephen P.; Naved, Ruchira T.	59-73	#4491	Was not about accessibility to formal/informal supports during a stressful life event OR not in high income country OR was about Prevalence/Incidence of IPV only OR not intimate partner violence (child-parent dynamic) OR Review/Opinion/Commentary/Conference Abstract
275	Babafemi 2012	2012	Health and social problems of teenage pregnancy and future childbearing in Amassoma community, Bayelsa State, Nigeria.	Research Journal of Medical Sciences	6	5		Babafemi, A. A.; Adeleke, A. J.	251-260	#6177	Was not about accessibility to formal/informal supports during a stressful life event OR not in high income country OR was about Prevalence/Incidence of IPV only OR not intimate partner violence (child-parent dynamic) OR Review/Opinion/Commentary/Conference Abstract	This study examined the health and social problems of teenage pregnancy and future childbearing in Amassoma community. Three hundred pregnant and breastfeeding teenagers (150 pregnant teenager and 150 breastfeeding teenage mothers) whose ages averaged 15.36 years participated in the study. The study is aimed at exploring the health and social problems of teenage pregnancy and future childbearing.…
276	Bacchus 2003	2003	Experiences of seeking help from health professionals in a sample of women who experienced domestic violence	HEALTH & SOCIAL CARE IN THE COMMUNITY	11	1	10.1046/j.1365-2524.2003.00402.x	Bacchus, L; Mezey, G; Bewley, S	2024-10-18	#1678	Was not about accessibility to formal/informal supports during a stressful life event OR not in high income country OR was about Prevalence/Incidence of IPV only OR not intimate partner violence (child-parent dynamic) OR Review/Opinion/Commentary/Conference Abstract	The present paper describes a qualitative study of women who suffered domestic violence. The aim was to explore their experiences of seeking help from health professionals and assess their psychological health. Purposive sampling was used to select a subsample from a larger sample of women who were screened for domestic violence as part of a study undertaken at Guy's and St Thomas' Hospitals in L…
277	Backos 2017	2017	Projective Drawings of Mothers and Children Exposed to Intimate Partner Violence: A Mixed Methods Analysis.	Art Therapy: Journal of the American Art Therapy Association	34	2	10.1080/07421656.2017.1312150	Backos, Amy; Samuelson, Kristin W.	58-67	#3953	Was not about accessibility to formal/informal supports during a stressful life event OR not in high income country OR was about Prevalence/Incidence of IPV only OR not intimate partner violence (child-parent dynamic) OR Review/Opinion/Commentary/Conference Abstract	The Kinetic Family Drawing (KFD) and the Draw-A-Person: Screening Procedure for Emotional Disturbance (DAP:SPED) are intended to facilitate therapeutic discussion and assess emotional disturbance; however, little research exists on their use with victims of trauma or for identifying posttraumatic stress disorder (PTSD). This study examined drawings by 43 mothers who experienced intimate partner v…
278	Baeza 2023	2023	Disparities in Resource Availability, Psychological Intimate Partner Violence, and Depression Among Hispanic Women.	Issues in Mental Health Nursing	44	5	10.1080/01612840.2023.2195500	Baeza, Maria Jose; Cianelli, Rosina; De Oliveira, Giovanna; Villegas, Natalia; De Santis, Joseph P.; Iriarte, Evelyn; Peragallo Montano, Nilda	357-365	#6662	Was not about accessibility to formal/informal supports during a stressful life event OR not in high income country OR was about Prevalence/Incidence of IPV only OR not intimate partner violence (child-parent dynamic) OR Review/Opinion/Commentary/Conference Abstract	This study aims to analyze the relationship between the availability of resources, exposure to psychological intimate partner violence (P-IPV), and depression in Hispanic women in South Florida. This secondary data analysis used cross-sectional baseline data from SEPA (Salud, Educación, Prevención y Autocuidado) III. SEPA III was a randomized controlled trial that tested the SEPA intervention wit…
279	Baggaley 1999	1999	HIV stress in primary school teachers in Zambia.	Bull World Health Organ	77	3		Baggaley, R; Sulwe, J; Chilala, M; Mashambe, C	284-7	#745	Was not about accessibility to formal/informal supports during a stressful life event OR not in high income country OR was about Prevalence/Incidence of IPV only OR not intimate partner violence (child-parent dynamic) OR Review/Opinion/Commentary/Conference Abstract	A study was made of stress factors experienced by primary school teachers in Zambia after they had attended a course on stress management and counselling skills. Their pupils were significantly affected by poverty, death and illness of parents, fellow-pupils and teachers, teenage sex and pregnancy, violence in the home and, among girls, low self-esteem. The HIV epidemic had a major bearing on the…
280	Baghel 2021	2021	Should Physicians Address Firearm Violence? A Clinical Response to a Public Health Crisis.	Journal of Hospital Ethics	7	3		Baghel, Geetika; Singer, Eric A.	112-118	#3554	Was not about accessibility to formal/informal supports during a stressful life event OR not in high income country OR was about Prevalence/Incidence of IPV only OR not intimate partner violence (child-parent dynamic) OR Review/Opinion/Commentary/Conference Abstract	The information gleaned from the standard history and physical exam guides medical professionals--physicians, physician assisants, and nurses--in their attempt to alleviate the burden of acute and chronic conditions. Yet, there are questions that they are not prepared to address. These questions specifically relate to firearm possession and violence. We define firearm (gun) violence as interperso…
281	BagheriLankarani 2022	2022	Domestic violence and associated factors during COVID-19 epidemic: an online population-based study in Iran.	BMC Public Health	22	1	10.1186/s12889-022-12536-y	Bagheri Lankarani, Kamran; Hemyari, Camellia; Honarvar, Behnam; Khaksar, Elahe; Shaygani, Fatemeh; Rahmanian Haghighi, Mohammad Reza; Shaygani, Mohammad Reza	2024-01-11	#3295	Marie Buy (2022-11-21 03:33:18)(Screen): DV likely here to included IPV;	Background: The novel coronavirus disease 2019 has severely affected communities around the world. Fear and stress of being infected, along with pressure caused by lockdown, prevention protocols, and the economic downturn, increased tension among people, which consequently led to the rise of domestic violence (DV). Therefore, this study was conducted to determine the rate of change in DV and its …
282	Bagness 2021	2021	Abuse in the home and the role of the nurse in the community.	Nursing Times	117	10		Bagness, Carmel	27-29	#3566	Was not about accessibility to formal/informal supports during a stressful life event OR not in high income country OR was about Prevalence/Incidence of IPV only OR not intimate partner violence (child-parent dynamic) OR Review/Opinion/Commentary/Conference Abstract	The issue of domestic abuse has been highlighted during the pandemic and lockdowns as people have been confined to home. Although visits to traditional services such as emergency departments fell during this time, calls to helplines and visits to websites offering support to victims of domestic abuse increased dramatically. Domestic abuse is a safeguarding issue and this article provides informat…
283	Bagwell-Gray 2020	2020	Safety and services for survivors of intimate partner violence: A researcher-practitioner dialogue on the impact of COVID-19.	Psychol Trauma	12	S1	10.1037/tra0000869	Bagwell-Gray, Meredith E; Bartholmey, Erin	S205-S207	#524	Was not about accessibility to formal/informal supports during a stressful life event OR not in high income country OR was about Prevalence/Incidence of IPV only OR not intimate partner violence (child-parent dynamic) OR Review/Opinion/Commentary/Conference Abstract	This commentary offers a dialogue between a researcher and practitioner on the potential benefits of collaborative research to benefit survivors of intimate partner violence (IPV), a population exposed to high levels of violence and trauma. The dialogue occurred in a written, back-and-forth exchange, with the researcher and practitioner taking turns asking and responding to questions. The questio…
284	Bahrami 2020	2020	A review of studies on climate change and social variables from the perspective of social.	Journal of Community Health Research	9	3	10.18502/jchr.v9i3.4263	Bahrami, G.; Rafiey, H.; Shakiba, A.; Noroozi, D. M.; Sajjadi, H.	203-212	#5819	Was not about accessibility to formal/informal supports during a stressful life event OR not in high income country OR was about Prevalence/Incidence of IPV only OR not intimate partner violence (child-parent dynamic) OR Review/Opinion/Commentary/Conference Abstract	Introduction: Many studies have illustrated climate change effects on social variables and health. This study aimed to identify the SDH associated with climate change. Methods: The present study is a review study with a systematic search. The keywords related to climate change and social variables were searched in the Web of Science and PubMed databases until June 2018. In the initial search 1209…
285	Bai 2016	2016	Emotion Dysregulation Mediates Relations Between Chinese Parents’ Histories of Childhood Emotional Abuse and Parenting Stress: A Dyadic Data Analysis.	Parenting: Science & Practice	16	3	10.1080/15295192.2016.1158602	Bai, Liu; Han, Zhuo Rachel	187-205	#4201	Was not about accessibility to formal/informal supports during a stressful life event OR not in high income country OR was about Prevalence/Incidence of IPV only OR not intimate partner violence (child-parent dynamic) OR Review/Opinion/Commentary/Conference Abstract	Objective.This study focused on the intrapersonal and interpersonal effects of parents’ histories of childhood emotional abuse and emotion dysregulation on parenting stress in a sample of school-age children’s fathers and mothers in Mainland China.Design.One hundred ninety-four Chinese couples participated. Structural equation modeling within the framework of the actor–partner interdependence med…
286	Baidoo 2021	2021	Domestic Violence Police Reporting and Resources During the 2020 COVID-19 Stay-at-Home Order in Chicago, Illinois.	JAMA Network Open	4	9	10.1001/jamanetworkopen.2021.22260	Baidoo, Louisa; Zakrison, Tanya L.; Feldmeth, Gillian; Lindau, Stacy Tessler; Tung, Elizabeth L.	e2122260-e2122260	#3808	Was not about accessibility to formal/informal supports during a stressful life event OR not in high income country OR was about Prevalence/Incidence of IPV only OR not intimate partner violence (child-parent dynamic) OR Review/Opinion/Commentary/Conference Abstract	Key Points: Question: Are there associations between the COVID-19 stay-at-home order issued March 2020 in Chicago, Illinois, and the rate of domestic violence (DV) police reporting and resource availability? Findings: In this cohort study of 77 Chicago community areas, the stay-at-home order was associated with a decrease in the rate of DV police reports by 21.8 crimes per 100 000 persons per mon…
287	Bailey 2003	2003	Depression and PTSD in survivors of male violence: research and training initiatives to facilitate recovery	Psychology of Women Quarterly	27	2		Bailey, Jennifer A; Herrera, Veronica M; Koss, Mary P; Lichter, Erika L; Yuan, Nicole P	130-142	#1253	Was not about accessibility to formal/informal supports during a stressful life event OR not in high income country OR was about Prevalence/Incidence of IPV only OR not intimate partner violence (child-parent dynamic) OR Review/Opinion/Commentary/Conference Abstract	Male violence is an enduring feature of women's lives from childhood through old age. The review covers child sexual abuse, rape, and partner violence with emphasis on the prevalence of violence, its mental health consequences, the course of recovery, and mediators and moderators of traumatic impact. The primary focus is depression and posttraumatic stress disorder. (Original abstract - amended)
288	Bailey 2005	2005	Somatic complaints in children and community violence exposure	JOURNAL OF DEVELOPMENTAL AND BEHAVIORAL PEDIATRICS	26	5	10.1097/00004703-200510000-00001	Bailey, BN; Delaney-Black, V; Hannigan, JH; Ager, J; Sokol, RJ; Covington, CY	341-348	#2041	Was not about accessibility to formal/informal supports during a stressful life event OR not in high income country OR was about Prevalence/Incidence of IPV only OR not intimate partner violence (child-parent dynamic) OR Review/Opinion/Commentary/Conference Abstract	Somatic complaints of children in primary care settings often go unexplained despite attempts to determine a cause. Recent research has linked violence exposure to stress symptomatology and associated somatic problems. Unknown, however, is whether specific physical symptom complaints can be attributed, at least in part, to violence exposure. Urban African-American 6- and 7-year-old children (N = …
289	Bailey 2006	2006	The Role of Maternal Acceptance in the Relation Between Community Violence Exposure and Child Functioning	Journal of Abnormal Child Psychology	34	1	10.1007/s10802-005-9002-y	Bailey, Beth Nordstrom; Hannigan, John H; Delaney-Black, Virginia; Covington Chandice; Sokol, Robert J	54-67	#1214	Was not about accessibility to formal/informal supports during a stressful life event OR not in high income country OR was about Prevalence/Incidence of IPV only OR not intimate partner violence (child-parent dynamic) OR Review/Opinion/Commentary/Conference Abstract	Children in the United States are exposed to considerable community violence that has been linked to child functioning. However, not all those exposed, experience negative outcomes. Recent research has focused on factors that “buffer” or protect children from negative consequences of violence exposure. The purpose of this investigation was to examine the potential buffering or moderating role of …
290	Bailey 2007	2007	Intimate partner violence during pregnancy: Incidence and associated health behaviors in a rural population.	Maternal and Child Health Journal	11	5	10.1007/s10995-007-0191-6	Bailey, Beth A; Daugherty, Ruth Ann	495-503	#3081	Was not about accessibility to formal/informal supports during a stressful life event OR not in high income country OR was about Prevalence/Incidence of IPV only OR not intimate partner violence (child-parent dynamic) OR Review/Opinion/Commentary/Conference Abstract	Objectives: The goal of this investigation was to examine the prevalence of different types of intimate partner violence (IPV) during pregnancy, as well as the association between both physical and psychological IPV and negative health behaviors, including smoking, other substance use, inadequate prenatal care utilization, and nutrition, in a rural sample. Methods: 104 southern Appalachian women,…
291	Bailey 2011	2011	Selected annotated journal resources.	International Journal of Emergency Mental Health	13	3		Bailey, Elizabeth A; Jones, Colleen	189-196	#3000	Was not about accessibility to formal/informal supports during a stressful life event OR not in high income country OR was about Prevalence/Incidence of IPV only OR not intimate partner violence (child-parent dynamic) OR Review/Opinion/Commentary/Conference Abstract	This article presents selected annotated journal resources that were featured in the International Journal of Emergency Mental Health. Articles focus on trauma, trauma exposure and posttraumatic stress disorder, childhood abuse and the content of adult psychotic symptoms, partner violence and physical health and perceived threat during deployment. (PsycInfo Database Record (c) 2021 APA, all right…
292	Bailey 2011	2011	Traumatic stress, social support, cognitive appraisal, and resiliency among black women experiencing gun violence loss.	Dissertation Abstracts International: Section B: The Sciences and Engineering	72	3-B		Bailey, Annette A	1440	#3001	Was not about accessibility to formal/informal supports during a stressful life event OR not in high income country OR was about Prevalence/Incidence of IPV only OR not intimate partner violence (child-parent dynamic) OR Review/Opinion/Commentary/Conference Abstract	Death by gun violence has reached disproportionately high levels among Black youth ages 14-19 within the United States and Canada. While much attention has been granted to both the perpetrators and victims of these crimes, less attention has been given to the ways in which these experiences impact on the psychological wellbeing of the victims' family, in particular, Black mothers. The study is gu…
293	Bailey 2019	2019	What works for whom and why: A narrative systematic review of interventions for reducing post-traumatic stress disorder and problematic substance use among women with experiences of interpersonal violence	Journal of Substance Abuse Treatment	99		10.1016/j.jsat.2018.12.007	Bailey, Karen; Trevillion, Kylee; Gilchrist, Gail	88	#1528	Was not about accessibility to formal/informal supports during a stressful life event OR not in high income country OR was about Prevalence/Incidence of IPV only OR not intimate partner violence (child-parent dynamic) OR Review/Opinion/Commentary/Conference Abstract	Background and aims Women with histories of interpersonal violence (IPV) experience high levels of post-traumatic stress disorder (PTSD), problematic substance use, and repeat victimization. Previous systematic reviews considering the effectiveness of integrated trauma-specific treatments to address PTSD and substance use have lacked sub-group analysis by gender or trauma type. Furthermore, mindf…
294	Bailey 2020	2020	"We have to put the fire out first before we start rebuilding the house": practitioners' experiences of supporting women with histories of substance use, interpersonal abuse and symptoms of post-traumatic stress disorder.	Addiction Research & Theory	28	4	10.1080/16066359.2019.1644323	Bailey, Karen; Trevillion, Kylee; Gilchrist, Gail	289-297	#3659	Was not about accessibility to formal/informal supports during a stressful life event OR not in high income country OR was about Prevalence/Incidence of IPV only OR not intimate partner violence (child-parent dynamic) OR Review/Opinion/Commentary/Conference Abstract	Introduction and aims: The high prevalence of women experiencing co-occurring substance use, interpersonal abuse, and symptoms of post-traumatic stress disorder (PTSD) has led to international calls for trauma-specific substance use treatments and wider trauma-informed practice. The aim of this study was to explore how services in England have developed practice responses with limited historical …
295	Bair-Merritt 2008	2008	Health care use of children whose female caregivers have intimate partner violence histories.	Archives of Pediatrics & Adolescent Medicine	162	2	10.1001/archpediatrics.2007.32	Bair-Merritt MH; Feudtner C; Localio AR; Feinstein JA; Rubin D; Holmes WC	134-139	#4844	Was not about accessibility to formal/informal supports during a stressful life event OR not in high income country OR was about Prevalence/Incidence of IPV only OR not intimate partner violence (child-parent dynamic) OR Review/Opinion/Commentary/Conference Abstract
296	Bair-Merritt 2013	2013	Silent victims-An epidemic of childhood exposure to domestic violence.	The New England Journal of Medicine	369	18	10.1056/NEJMp1307643	Bair-Merritt, Megan; Zuckerman, Barry; Augustyn, Marilyn; Cronholm, Peter F	1673-1675	#2961	Was not about accessibility to formal/informal supports during a stressful life event OR not in high income country OR was about Prevalence/Incidence of IPV only OR not intimate partner violence (child-parent dynamic) OR Review/Opinion/Commentary/Conference Abstract	This column presents a discussion on an epidemic of childhood exposure to domestic violence. This column talks about discussions about health care providers' role in IPV screening and intervention, however, often fail to consider the profound effects of childhood exposure to intimate partner violence (IPV) - an omission that renders these children silent victims. Although the prevalence and adver…
297	Baird 2019	2019	Qualitative analysis of domestic violence detection and response in a tertiary hospital	JOURNAL OF PRIMARY HEALTH CARE	11	2	10.1071/HC18058	Baird, K; Carrasco, A; Gillespie, K; Boyd, A	178-184	#1809	Was not about accessibility to formal/informal supports during a stressful life event OR not in high income country OR was about Prevalence/Incidence of IPV only OR not intimate partner violence (child-parent dynamic) OR Review/Opinion/Commentary/Conference Abstract	INTRODUCTIONDomestic and family violence is a public health problem of epidemic proportions and a significant issue facing the Australian community. It knows no boundaries, is indiscriminate to geographical location, social class, age, religious or cultural background. AIMThis study aimed to analyse the processes currently used to identify and respond to domestic and family violence in a large te…
298	Bakaitytė 2022	2022	Longitudinal Investigation of Posttraumatic Growth in Female Survivors of Intimate Partner Violence: The Role of Event Centrality and Identity Exploration.	Journal of Interpersonal Violence	37	2024-01-02	10.1177/0886260520920864	Bakaitytė, Aistė; Kaniušonytė, Goda; Truskauskaitė-Kunevičienė, Inga; Žukauskienė, Rita	NP1058-NP1076	#3423	Was not about accessibility to formal/informal supports during a stressful life event OR not in high income country OR was about Prevalence/Incidence of IPV only OR not intimate partner violence (child-parent dynamic) OR Review/Opinion/Commentary/Conference Abstract	The purpose of this study was to investigate the change in posttraumatic growth (PTG) of women survivors of intimate partner violence (IPV) in Lithuania, in relation to the centrality of traumatic experience, identity exploration, and time after exposure to violence. The longitudinal study sample consisted of 217 women who experienced IPV, recruited from women shelters, social support centers, an…
299	Baker 2001	2001	Parenting stress and parenting competence among Latino men who batter.	Journal of Interpersonal Violence	16	11	10.1177/088626001016011003	Baker, Charlene K; Perilla, Julia L; Norris, Fran H	1139-1157	#3158	Was not about accessibility to formal/informal supports during a stressful life event OR not in high income country OR was about Prevalence/Incidence of IPV only OR not intimate partner violence (child-parent dynamic) OR Review/Opinion/Commentary/Conference Abstract	This study examined predictors of parenting stress and competence within a sample of 43 immigrant Latino couples (aged 25.88-32.88 yrs), in which some of the men had perpetrated abuse against their partners. It was hypothesized that more physical and psychological abuse perpetrated by men against their partners would be associated with higher parenting stress and lower parenting competence for fa…
300	Baker 2007	2007	Are shelter workers burned out?: An examination of stress, social support, and coping.	Journal of Family Violence	22	6	10.1007/s10896-007-9103-1	Baker LM; O'Brien KM; Salahuddin NM	465-474	#5227	Was not about accessibility to formal/informal supports during a stressful life event OR not in high income country OR was about Prevalence/Incidence of IPV only OR not intimate partner violence (child-parent dynamic) OR Review/Opinion/Commentary/Conference Abstract	Job stress, perceived social support, coping self-efficacy, and coping strategies were studied as predictors of emotional exhaustion and reduced personal accomplishment among a sample of 123 female shelter workers. Overall, these workers did not meet the collective criteria for burnout as defined by Maslach and Jackson and perceived social support and coping strategies did not account for unique …
301	Baker 2009	2009	Childhood trauma and adulthood physical health in Mexico.	Journal of Behavioral Medicine	32	3	10.1007/s10865-009-9199-2	Baker CK; Norris FH; Jones EC; Murphy AD	255-269	#5217	Was not about accessibility to formal/informal supports during a stressful life event OR not in high income country OR was about Prevalence/Incidence of IPV only OR not intimate partner violence (child-parent dynamic) OR Review/Opinion/Commentary/Conference Abstract	BACKGROUND: The present study examined the effect of childhood trauma on adulthood physical health among a randomly selected sample of adults (N = 2,177) in urban Mexico. METHODS: Adults were interviewed about their experiences of trauma, post-traumatic stress disorder, depression, and physical health symptoms using Module K of the Composite International Diagnostic Interview, the Center for Epid…
302	Baker 2014	2014	Casualties of the Global War on Terror and their future impact on health care and society: a looming public health crisis.	Military Medicine	179	4	10.7205/MILMED-D-13-00471	Baker, Michael S	348-355	#5578	Was not about accessibility to formal/informal supports during a stressful life event OR not in high income country OR was about Prevalence/Incidence of IPV only OR not intimate partner violence (child-parent dynamic) OR Review/Opinion/Commentary/Conference Abstract	This article is a primer to understand the medical advances and the future health care consequences of the current conflicts in the Middle East and Southwest Asia, known as the Global War on Terror. There have been significant advances in health care learned in caring for those injured by the conflict--often a polytrauma blast victim, but there are also very high incidence rates of the hidden inj…
303	Baker 2020	2020	Men's health: COVID-19 pandemic highlights need for overdue policy action	Lancet	395	10241	10.1016/S0140-6736%2820%2931303-9	Baker P.; White A.; Morgan R.	1886-1888	#975	Was not about accessibility to formal/informal supports during a stressful life event OR not in high income country OR was about Prevalence/Incidence of IPV only OR not intimate partner violence (child-parent dynamic) OR Review/Opinion/Commentary/Conference Abstract
304	Bakon 2019	2019	The provision of emergency healthcare for women who experience intimate partner violence: part 1. An integrative review.	Emergency Nurse	27	6	10.7748/en.2019.e1950	Bakon, Shannon; Taylor, Annabel; Meyer, Silke; Scott, Mark	19-25	#3657	Was not about accessibility to formal/informal supports during a stressful life event OR not in high income country OR was about Prevalence/Incidence of IPV only OR not intimate partner violence (child-parent dynamic) OR Review/Opinion/Commentary/Conference Abstract	This integrative review is the first of a two-part series about intimate partner violence (IPV). Part 2 will explore strategies to address barriers to the care of women who experience IPV in the emergency department (ED). IPV has become a major concern globally and specifically in Australia. Healthcare professionals in the ED are often the first point of contact for women experiencing IPV and the…
305	Bakon 2020	2020	The provision of emergency healthcare for women who experience intimate partner violence: part 2. Strategies to address knowledge deficits and negative attitudes.	Emergency Nurse	28	4	10.7748/en.2020.e1994	Bakon, Shannon; Taylor, Annabel; Meyer, Silke; Scott, Mark	18-23	#3697	Was not about accessibility to formal/informal supports during a stressful life event OR not in high income country OR was about Prevalence/Incidence of IPV only OR not intimate partner violence (child-parent dynamic) OR Review/Opinion/Commentary/Conference Abstract	AUTH Why you should read this article: • To understand why some healthcare professionals have a knowledge deficit relating to intimate partner violence (IPV) • To identify strategies to improve healthcare professionals' knowledge of IPV • To recognise the potential benefits for staff and women of appointing a dedicated IPV healthcare specialist in the emergency department The first article in thi…
306	Bakouni 2023	2023	Childhood abuse/neglect and temporal patterns in late-life anxiety	AGING & MENTAL HEALTH	27	5	10.1080/13607863.2022.2076204	Bakouni, H; Ouimet, MC; Desjardins, S; Forget, H; Vasiliadis, HM	973-982	#7359	Was not about accessibility to formal/informal supports during a stressful life event OR not in high income country OR was about Prevalence/Incidence of IPV only OR not intimate partner violence (child-parent dynamic) OR Review/Opinion/Commentary/Conference Abstract	Objectives Anxiety has been associated with childhood abuse/neglect, but this relationship and its mechanisms are poorly documented in older adults. This study examined the association between childhood abuse/neglect and late-life anxiety temporal patterns (i.e. absence, remission, incidence, persistence), testing for mediators. Methods Data were derived for 724 French-speaking community-living o…
307	Balaa 2021	2021	Who are you?	Journal of International Women's Studies	22	5		Balaa, Luma	478-479	#3216	Was not about accessibility to formal/informal supports during a stressful life event OR not in high income country OR was about Prevalence/Incidence of IPV only OR not intimate partner violence (child-parent dynamic) OR Review/Opinion/Commentary/Conference Abstract	On August 4, 2020, Lebanon witnessed a second Hiroshima-like explosion of 2,750 tons of ammonium nitrate. It killed and injured thousands of people, destroying most of Beirut. Compounding Lebanon's misery, the coronavirus has taken its toll, as in the rest of the world, with thousands of deaths. There are no more vacant hospital beds and not enough medical supplies. For the last two years, Lebano…
308	Ball 1991	1991	Health risks and the addictions.	The international handbook of addiction behaviour.				Ball, Keith; Farrell, Michael; Wodak, Alex; Saunders, John B; Kopelman, Michael D; Glass, Ilana Belle; Marshall, Jane; Zeitlin, Harry; Swadi, Harith; et al	115-178	#3185	Was not about accessibility to formal/informal supports during a stressful life event OR not in high income country OR was about Prevalence/Incidence of IPV only OR not intimate partner violence (child-parent dynamic) OR Review/Opinion/Commentary/Conference Abstract	[book section covering several chapters] "Disease and Death Caused by Tobacco Addiction" / Keith Ball / lung cancer / oral cancer / other cancers / cardiovascular disease / peripheral vascular disease / chronic bronchitis (chronic obstructive lung disease) / reproductive health / passive smoking "Physical Complications of Drug Abuse" / Michael Farrell / technique specific hazards / infections [sk…
309	Ball 2007	2007	Relation of community violence exposure to psychological distress in incarcerated male adolescents: moderating role of caregiver-adult support and control.	Journal of Aggression, Maltreatment & Trauma	15	2	10.1300/j146v15n02_05	Ball J; Jurkovic G; Barber N; Koon R; Armistead L; Fasulo S; Zucker M	79-95	#5030	Was not about accessibility to formal/informal supports during a stressful life event OR not in high income country OR was about Prevalence/Incidence of IPV only OR not intimate partner violence (child-parent dynamic) OR Review/Opinion/Commentary/Conference Abstract	Research has established that both exposure to community violence and family functioning are predictive of various forms of psychological distress in adolescents. This study examined whether predictors in this area interact in such a way that the relation of community violence exposure to psychological distress in serious male juvenile offenders is moderated by caregiver-adult support and caregiv…
310	Ballivian 2020	2020	Impact of COVID-19-Related Stress and Lockdown on Mental Health Among People Living With HIV in Argentina.	J Acquir Immune Defic Syndr	85	4	10.1097/QAI.0000000000002493	Ballivian, Jamile; Alcaide, Maria L; Cecchini, Diego; Jones, Deborah L; Abbamonte, John M; Cassetti, Isabel	475-482	#440	Was not about accessibility to formal/informal supports during a stressful life event OR not in high income country OR was about Prevalence/Incidence of IPV only OR not intimate partner violence (child-parent dynamic) OR Review/Opinion/Commentary/Conference Abstract	BACKGROUND: The spread of severe acute respiratory syndrome coronavirus 2, causative agent of the coronavirus disease 2019 (COVID-19), has necessitated widespread lockdown to mitigate the pandemic. This study examines the influence of resilience on the impact of COVID-related stress and enforced lockdown on mental health, drug use, and treatment adherence among people living with HIV (PLWH) in Ar…
311	Ballou 2015	2015	Trauma and Returning to Work: Women's Lived Experiences and its Implications for Vocational Rehabilitation Counseling.	Journal of Applied Rehabilitation Counseling	46	1	10.1891/0047-2220.46.1.25	Ballou, Mary; Balogun, Oyenike; Gittens, Galina; Atsushi Matsumoto; Sanchez, William	25-33	#4472	Was not about accessibility to formal/informal supports during a stressful life event OR not in high income country OR was about Prevalence/Incidence of IPV only OR not intimate partner violence (child-parent dynamic) OR Review/Opinion/Commentary/Conference Abstract	This study examined the experiences of fifteen women trauma survivors who were returning to work. All participants had histories of interpersonal violence and were receiving mental health counseling for post-traumatic stress disorder (PTSD) and vocational services from a state vocational rehabilitation program. Using a feminist qualitative research method, the participants were interviewed and th…
312	Balottin 2018	2018	Receiving slaps, receiving words. The violence of separation in a public service time limited psychotherapy group for adolescents.	Psychoanalytic Psychotherapy	32	4	10.1080/02668734.2018.1487463	Balottin, Laura; Palvarini, Valentina; Salis, Maurizio	385-395	#3875	Was not about accessibility to formal/informal supports during a stressful life event OR not in high income country OR was about Prevalence/Incidence of IPV only OR not intimate partner violence (child-parent dynamic) OR Review/Opinion/Commentary/Conference Abstract	The authors propose a reflection on a time-limited psychoanalytic group for children, adolescents and families, run in a public service. Some patients in the group give accounts of violent relationships and traumatic experiences. The accounts of violent, interpersonal and intrapsychic relationships influence the group's capacity of thinking, which leads to difficulties in the processing of symbol…
313	Balsam 2005	2005	Relationship quality and domestic violence in women's same-sex relationships: the role of minority stress.	Psychology of Women Quarterly	29	3	10.1111/j.1471-6402.2005.00220.x	Balsam KF; Szymanski DM	258-269	#4854	Was not about accessibility to formal/informal supports during a stressful life event OR not in high income country OR was about Prevalence/Incidence of IPV only OR not intimate partner violence (child-parent dynamic) OR Review/Opinion/Commentary/Conference Abstract	Despite a large body of literature addressing relationship quality and domestic violence in women's same-sex relationships, few studies have empirically examined how stress specific to living as a lesbian or bisexual woman might correlate with these relationship variables. Degree of outness, internalized homophobia, lifetime and recent experiences of discrimination, butch/femme identity, relation…
314	Banati 2021	2021	Addressing the Mental and Emotional Health Impacts of COVID-19 on Children and Adolescents: Lessons From HIV/AIDS	Front. Psychiatry	12	(Banati) UNICEF West and Central Africa Regional Office, Dakar, Senegal	10.3389/fpsyt.2021.589827	Banati P.; Idele P.	589827	#925	Was not about accessibility to formal/informal supports during a stressful life event OR not in high income country OR was about Prevalence/Incidence of IPV only OR not intimate partner violence (child-parent dynamic) OR Review/Opinion/Commentary/Conference Abstract	The COVID-19 pandemic has led to lasting mental health and psychosocial consequences just as were experienced with the HIV epidemic. A rapid review of published systematic reviews on HIV/AIDS and mental health outcomes and responses among children and adolescents was used to identify lessons for the COVID-19 pandemic response. The review found that HIV/AIDS responses to promote mental health, pre…
315	Bandara 2022	2022	Socioeconomic and Geographic Correlates of Intimate Partner Violence in Sri Lanka: Analysis of the 2016 Demographic and Health Survey.	Journal of Interpersonal Violence	37	21/22	10.1177/08862605211055146	Bandara, Piumee; Knipe, Duleeka; Munasinghe, Sithum; Rajapakse, Thilini; Page, Andrew	NP20569-NP20601	#6841	Was not about accessibility to formal/informal supports during a stressful life event OR not in high income country OR was about Prevalence/Incidence of IPV only OR not intimate partner violence (child-parent dynamic) OR Review/Opinion/Commentary/Conference Abstract	Intimate partner violence (IPV) is a serious public health issue and violation of human rights. The prevalence of IPV in South Asia is especially pronounced. We examined the associations between socioeconomic position (SEP), geographical factors and IPV in Sri Lanka using nationally representative data. Data collected from Sri Lanka's 2016 Demographic and Health Survey were analysed using multile…
316	Banducci 2014	2014	The relationship between child abuse and negative outcomes among substance users: psychopathology, health, and comorbidities.	Addictive Behaviors	39	10	10.1016/j.addbeh.2014.05.023	Banducci, Anne N; Hoffman, Elana; Lejuez, C W; Koenen, Karestan C	1522-1527	#4666	Was not about accessibility to formal/informal supports during a stressful life event OR not in high income country OR was about Prevalence/Incidence of IPV only OR not intimate partner violence (child-parent dynamic) OR Review/Opinion/Commentary/Conference Abstract	Background: Adults with substance use disorders (SUDs) report higher rates of child abuse than adults without SUDs. Prior work suggests that this abuse is associated with higher rates of psychosis, posttraumatic stress disorder, physical health problems, alcohol dependence, and cannabis dependence among substance users. Little is known about other problems associated with child abuse experienced …
317	Banducci 2017	2017	A Prospective Examination of the Relations Between Emotional Abuse and Anxiety: Moderation by Distress Tolerance.	Prevention Science	18	1	10.1007/s11121-016-0691-y	Banducci, Anne; Lejuez, C.; Dougherty, Lea; MacPherson, Laura; Banducci, Anne N; Lejuez, C W; Dougherty, Lea R	20-30	#4177	Was not about accessibility to formal/informal supports during a stressful life event OR not in high income country OR was about Prevalence/Incidence of IPV only OR not intimate partner violence (child-parent dynamic) OR Review/Opinion/Commentary/Conference Abstract	Anxiety, the most common and impairing psychological problem experienced by youth, is associated with numerous individual and environmental factors. Two such factors include childhood emotional abuse (CEA) and low distress tolerance (DT). The current study aimed to understand how CEA and low DT impacted anxiety symptoms measured annually across 5 years among a community sample of youth. We hypoth…
318	Banford 2015	2015	The Relationship Between Family-of-Origin Experience and Current Family Violence: A Test of Mediation by Attachment Style and Mental Health Symptom Distress.	American Journal of Family Therapy	43	1	10.1080/01926187.2014.954491	Banford, Alyssa J.; Brown, Matthew D.; Ketring, Scott A.; Mansfield, Ty R.	84-96	#4318	Was not about accessibility to formal/informal supports during a stressful life event OR not in high income country OR was about Prevalence/Incidence of IPV only OR not intimate partner violence (child-parent dynamic) OR Review/Opinion/Commentary/Conference Abstract	The purpose of this study was to examine whether the presence of substance abuse, physical, sexual, and emotional abuse, and mental illness in the home or family-of-origin is predictive of variance in current family violence perpetration. Additionally, a secondary purpose of this study was to examine whether mental health symptom distress and attachment style mediated the relationship between the…
319	Bang 1993	1993	Who consults for rape?	Scandinavian Journal of Primary Health Care	11	1	10.3109/02813439308994895	Bang, Lisbeth	2024-08-14	#3182	Was not about accessibility to formal/informal supports during a stressful life event OR not in high income country OR was about Prevalence/Incidence of IPV only OR not intimate partner violence (child-parent dynamic) OR Review/Opinion/Commentary/Conference Abstract	Considered the number of victims of rape and attempted rape in a city (Oslo) who sought treatment when medical help had been made available. The author examined the sociodemographic characteristics of the patient group that applied for help. The setting for the study was a rape trauma service (RTS) established at the Emergency Hospital in Oslo. The service is free, open around the clock, and inde…
320	Banik 2020	2020	COVID-19 pandemic and Rohingya refugees in Bangladesh: What are the major concerns?	Global Public Health	15	10	10.1080/17441692.2020.1812103	Banik, Rajon; Rahman, Mahmudur; Hossain, Md. Mahfuz; Sikder, Md. Tajuddin; Gozal, David	1578-1581	#3564	Was not about accessibility to formal/informal supports during a stressful life event OR not in high income country OR was about Prevalence/Incidence of IPV only OR not intimate partner violence (child-parent dynamic) OR Review/Opinion/Commentary/Conference Abstract	The COVID-19 pandemic is now a global crisis and the Rohingya refugees in Bangladesh are in the most vulnerable situation. Lack of access to services that are considered critical and life-saving such as food, drinkable water, and shelter, together with limited access to health services are turning an already serious crisis into a major human disaster. Meanwhile, there are concerns that Rohingya r…
321	Banke-Thomas 2021	2021	Looking ahead in the COVID-19 pandemic: emerging lessons learned for sexual and reproductive health services in low- and middle-income countries	Reprod. Health	18	1	10.1186/s12978-021-01307-4	Banke-Thomas A.; Yaya S.	248	#857	Was not about accessibility to formal/informal supports during a stressful life event OR not in high income country OR was about Prevalence/Incidence of IPV only OR not intimate partner violence (child-parent dynamic) OR Review/Opinion/Commentary/Conference Abstract	The COVID-19 pandemic has caused widespread disruption to essential health service provision globally, including in low- and middle-income countries (LMICs). Recognising the criticality of sexual and reproductive health (SRH) services, we review the actual reported impact of the COVID-19 pandemic on SRH service provision and evidence of adaptations that have been implemented to date. Across LMICs…
322	Banks 2006	2006	Relational therapy for trauma.	Journal of Trauma Practice	5	1	10.1300/j189v05n01_03	Banks A	25-47	#4766	Was not about accessibility to formal/informal supports during a stressful life event OR not in high income country OR was about Prevalence/Incidence of IPV only OR not intimate partner violence (child-parent dynamic) OR Review/Opinion/Commentary/Conference Abstract	Childhood physical, emotional and sexual abuse and neglect is often devastating to the brain and body of the victim. When the abuse leads to chronic post-traumatic stress disorder, the destruction can occur in all aspects of life. Physical health, spiritual health, cognitive abilities can all be impaired. However, it is often the destruction of relationships that presents the largest obstacle to …
323	Banks 2008	2008	A comparison of intimate partner homicide to intimate partner homicide-suicide: One hundred and twenty-four New Mexico cases.	Violence Against Women	14	9	10.1177/1077801208321983	Banks, Laura; Crandall, Cameron; Sklar, David; Bauer, Michael	1065-1078	#3064	Was not about accessibility to formal/informal supports during a stressful life event OR not in high income country OR was about Prevalence/Incidence of IPV only OR not intimate partner violence (child-parent dynamic) OR Review/Opinion/Commentary/Conference Abstract	The authors compare cases of female intimate partner homicide-suicide to female intimate partner homicide alone to describe risk factors and suggest prevention strategies, including strategies in the medical setting. Differences are found between the types of cases in marital relationship, age, blood alcohol, and the use of firearms. Physicians and other health care providers who treat victims of…
324	Banks 2022	2022	Sexual Risk Behavior among Adolescents Seeking Treatment for Posttraumatic Stress Disorder: Exploring Psychosocial & Symptom Correlates.	Journal of Child & Adolescent Trauma	15	1	10.1007/s40653-021-00378-6	Banks, Devin E.; Hahn, Austin M.; Goodrum, Nada M.; Bernard, Donte L.; Adams, Zachary W.; McCart, Michael R.; Chapman, Jason; Sheidow, Ashli J.; de Arellano, Michael A.; Danielson, Carla Kmett	181-191	#3399	Was not about accessibility to formal/informal supports during a stressful life event OR not in high income country OR was about Prevalence/Incidence of IPV only OR not intimate partner violence (child-parent dynamic) OR Review/Opinion/Commentary/Conference Abstract	Adolescents exposed to trauma experience disproportionate rates of HIV/STI. However, integrated treatment for trauma and sexual risk behavior is rare. To inform integrated prevention efforts, the current study describes prevalence and correlates of sexual risk behavior among adolescents seeking treatment for symptoms of posttraumatic stress and substance use disorders. Adolescents aged 13–18 year…
325	Bansal 2023	2023	Help-seeking behaviours of those experiencing technology-facilitated GBV in Asia: implications for policy and programming	JOURNAL OF GENDER-BASED VIOLENCE	7	2		Bansal, V; Leasure, E; Roth, C; Rezwan, M; Iyer, M; Pal, P; Hinson, L	352-363	#7253	Was not about accessibility to formal/informal supports during a stressful life event OR not in high income country OR was about Prevalence/Incidence of IPV only OR not intimate partner violence (child-parent dynamic) OR Review/Opinion/Commentary/Conference Abstract	Technology-facilitated gender-based violence (GBV) has become an increasing issue in recent years, especially during the COVID-19 pandemic which prompted a significant rise in online activity. In addition to amplifying traditional forms of abusive behaviours such as stalking, bullying and sexual harassment, information and communication technologies have facilitated new manifestations of violence…
326	Banyard 2019	2019	"Everybody's Really Close-Knit": Disconnections Between Helping Victims of Intimate Partner Violence and More General Helping in Rural Communities.	Violence Against Women	25	3	10.1177/1077801218768714	Banyard, Victoria L; Edwards, Katie M; Moschella, Elizabeth A; Seavey, Katherine M	337-358	#560	Was not about accessibility to formal/informal supports during a stressful life event OR not in high income country OR was about Prevalence/Incidence of IPV only OR not intimate partner violence (child-parent dynamic) OR Review/Opinion/Commentary/Conference Abstract	Social support is key to well-being for victims of intimate partner violence (IPV), and bystanders have an important role to play in preventing IPV by taking action when there is risk for violence. The current study used qualitative interviews to explore young adults' perspectives on helping in situations of IPV, and more general helping, in the rural communities in which they resided. Participan…
327	Bao 2004	2004	Life Strain, Negative Emotions, and Delinquency: An Empirical Test of General Strain Theory in the People's Republic of China.	International Journal of Offender Therapy and Comparative Criminology	48	3	10.1177/0306624X03258686	Bao, Wan-Ning; Haas, Ain; Pi, Yijun	281-297	#3131	Was not about accessibility to formal/informal supports during a stressful life event OR not in high income country OR was about Prevalence/Incidence of IPV only OR not intimate partner violence (child-parent dynamic) OR Review/Opinion/Commentary/Conference Abstract	Using a sample of 615 middle school and high school students from both rural and urban areas of the People's Republic of China, this study tests the central hypotheses concerning the mediating model in Agnew 's general strain theory. The analyses focus on the intervening mechanisms of negative emotions such as anger, resentment, anxiety, and depression that connect exposure to interpersonal strai…
328	Barad 2016	2016	Psychiatric aspects of domestic violence and newer protection women against d v act 2005	Indian J. Psychiatry	58	5 Supplement 1		Barad A.	S109-S110	#1091	Was not about accessibility to formal/informal supports during a stressful life event OR not in high income country OR was about Prevalence/Incidence of IPV only OR not intimate partner violence (child-parent dynamic) OR Review/Opinion/Commentary/Conference Abstract	The epidemic of violence directed at women and girls constitutes a major human rights issue and a public health crisis. Around the world women are regularly beaten and sexually abused by intimate partners, family members, neighbors, and by people not known to them. The impact on women's health goes far beyond bruises, broken bones or even death. As well as causing physical suffering to women, suc…
329	Baral 2021	2021	'Thanks to Corona virus': trajectories of masculinities during the Ugandan lockdown	NORMA	16	3	10.1080/18902138.2021.1956830	Baral, A	174-189	#2425	Was not about accessibility to formal/informal supports during a stressful life event OR not in high income country OR was about Prevalence/Incidence of IPV only OR not intimate partner violence (child-parent dynamic) OR Review/Opinion/Commentary/Conference Abstract	The restrictions to curb the Covid-19 pandemic have caused an escalation of gender-based violence all over the world, but they have also changed the trajectories of masculinities in nuanced and complex ways. In this article, I explore the experiences of Ugandan men who became unable to provide under the national lockdown, often finding themselves confined in their homes for the first time in thei…
330	Barasa 2021	2021	Indirect health effects of the COVID-19 pandemic in Kenya: a mixed methods assessment	BMC HEALTH SERVICES RESEARCH	21	1	10.1186/s12913-021-06726-4	Barasa, E; Kazungu, J; Orangi, S; Kabia, E; Ogero, M; Kasera, K		#1992	Was not about accessibility to formal/informal supports during a stressful life event OR not in high income country OR was about Prevalence/Incidence of IPV only OR not intimate partner violence (child-parent dynamic) OR Review/Opinion/Commentary/Conference Abstract	Background The COVID-19 pandemic and country measures to control it can lead to negative indirect health effects. Understanding these indirect health effects is important in informing strategies to mitigate against them. This paper presents an analysis of the indirect health effects of the pandemic in Kenya. Methods We employed a mixed-methods approach, combining the analysis of secondary quantit…
331	Barbara 2020	2020	COVID-19, Lockdown, and Intimate Partner Violence: Some Data from an Italian Service and Suggestions for Future Approaches.	J Womens Health (Larchmt)	29	10	10.1089/jwh.2020.8590	Barbara, Giussy; Facchin, Federica; Micci, Laila; Rendiniello, Mitia; Giulini, Paolo; Cattaneo, Cristina; Vercellini, Paolo; Kustermann, Alessandra	1239-1242	#449	Marie Buy (2022-11-20 07:17:21)(Screen): Not kept as it is an opinion;	Intimate partner violence (IPV)-defined as physical, psychological, sexual, and/or economic violence typically experienced by women at home and perpetrated by their partners or expartners-is a pervasive form of violence that destroys women's feelings of love, trust, and self-esteem, with important negative consequences on physical and psychological health. Many reports from several countries have…
332	Barbara 2022	2022	Intimate Partner Violence in the COVID-19 Era: A Health, Psychological, Forensic and Legal Perspective.	Int J Environ Res Public Health	19	9	10.3390/ijerph19094973	Barbara, Giussy; Viero, Alessia; Pellizzone, Irene; Buggio, Laura; Facchin, Federica; Cattaneo, Cristina; D'Amico, Maria Elisa; Vercellini, Paolo; Kustermann, Alessandra		#135	Was not about accessibility to formal/informal supports during a stressful life event OR not in high income country OR was about Prevalence/Incidence of IPV only OR not intimate partner violence (child-parent dynamic) OR Review/Opinion/Commentary/Conference Abstract	This commentary aims to provide a multidisciplinary framework on intimate partner violence (IPV) during the COVID-19 pandemic (with a specific focus on the most predominant form of gender-based violence, i.e., male violence towards women), commenting on the multiple negative consequences of the pandemic on gender violence and providing elements of effective practice. We searched literature for re…
333	Barbosa 2005	2005	The combined effects of trauma and immigration on Portuguese female immigrants.	Dissertation Abstracts International: Section B: The Sciences and Engineering	66	3-B		Barbosa, Fatima	1706	#3113	Was not about accessibility to formal/informal supports during a stressful life event OR not in high income country OR was about Prevalence/Incidence of IPV only OR not intimate partner violence (child-parent dynamic) OR Review/Opinion/Commentary/Conference Abstract	The purpose of this project was to understand the combined effects of trauma histories and immigration stress for women from Portugal. For the purposes of this study, trauma was defined as childhood abuse (physical, sexual, emotional or neglect) and/or adult interpersonal violence (rape and/or domestic violence). Through the use of narrative inquiry, this research aimed to identify areas of psych…
334	Barbosa 2019	2019	Epidemiological and spatial characteristics of interpersonal physical violence in a Brazilian city: A comparative study of violent injury hotspots in familial versus non-familial settings, 2012-2014.	PLoS ONE	14	1	10.1371/journal.pone.0208304	Barbosa, Guilherme Nobrega; Walker, Blake Byron; Schuurman, Nadine; Cavalcanti, Sergio D'avila Lins Bezerra; Ferreira, Efigenia Ferreira e; Ferreira, Raquel Conceicao		#2858	Was not about accessibility to formal/informal supports during a stressful life event OR not in high income country OR was about Prevalence/Incidence of IPV only OR not intimate partner violence (child-parent dynamic) OR Review/Opinion/Commentary/Conference Abstract	This study explores both epidemiological and spatial characteristics of domestic and community interpersonal violence. We evaluated three years of violent trauma data in the medium-sized city of Campina Grande in North-Eastern Brazil. 3559 medical and police records were analysed and 2563 cases were included to identify socioeconomic and geographic patterns. The associations between sociodemograp…
335	Barbour 2002	2002	Medicine and conflict.	Lancet (British edition)		Supplement		Barbour, V.; McLellan, F.; York, A.	S1-S60	#6280	Was not about accessibility to formal/informal supports during a stressful life event OR not in high income country OR was about Prevalence/Incidence of IPV only OR not intimate partner violence (child-parent dynamic) OR Review/Opinion/Commentary/Conference Abstract	This supplement contains 29 articles. Topics discussed include: building a global culture of science, Japanese doctors' experimentation in wartime China, nurses in war, reflections on military medicine, child combatants, gender-based violence in refugee settings, reproductive health for refugees, rape and human immunodeficiency virus (HIV)/acquired immune deficiency syndrome in Rwanda, HIV and tu…
336	Barboza 2017	2017	Trajectories of post-traumatic stress and externalizing psychopathology among maltreated foster care youth: A parallel process latent growth curve model	Child Abuse & Neglect	72			Barboza, Gia Elise; Dominguez, Silvia; Pinder, Jyda	370	#1294	Was not about accessibility to formal/informal supports during a stressful life event OR not in high income country OR was about Prevalence/Incidence of IPV only OR not intimate partner violence (child-parent dynamic) OR Review/Opinion/Commentary/Conference Abstract	Few longitudinal studies have analyzed how violence exposure (e.g. child maltreatment, witnessing community violence) influence both externalizing and Post-Traumatic Stress (PTS) symptoms among children in foster care. Data from three waves of the National Survey of Child and Adolescent Well-Being (1999-2007) (NSCAW; National Data Archive on Child Abuse and Neglect, 2002) were analyzed to investi…
337	Barboza-Salerno 2023	2023	A Network Analysis of the Relationship Between Mental and Physical Health in Unsheltered Homeless Persons in Los Angeles County.	Journal of Interpersonal Violence	38	2024-07-08	10.1177/08862605221127222	Barboza-Salerno, Gia Elise; Kosloski, Anna; Weir, Henriikka; Thompson, Dywane; Bukreyev, Alexey	5902-5936	#6749	Was not about accessibility to formal/informal supports during a stressful life event OR not in high income country OR was about Prevalence/Incidence of IPV only OR not intimate partner violence (child-parent dynamic) OR Review/Opinion/Commentary/Conference Abstract	Homelessness is a public health crisis both nationally, in the United States, and internationally. Nevertheless, due to the hidden vulnerabilities of persons who are without shelter, little is known about their experiences during periods of homelessness. The present research adopts a network approach that conceptualizes how the major risk factors of homelessness interact, namely substance abuse p…
338	Bardwell 2021	2021	Women's multiple uses of an overdose prevention technology to mitigate risks and harms within a supportive housing environment: a qualitative study	BMC Women's Health	21	1	10.1186/s12905-021-01196-6	Bardwell G.; Fleming T.; McNeil R.; Boyd J.	51	#887	Was not about accessibility to formal/informal supports during a stressful life event OR not in high income country OR was about Prevalence/Incidence of IPV only OR not intimate partner violence (child-parent dynamic) OR Review/Opinion/Commentary/Conference Abstract	Background: North America is amidst an opioid overdose epidemic. In many settings, particularly Canada, the majority of overdose deaths occur indoors and impact structurally vulnerable people who use drugs alone, making targeted housing-based interventions a priority. Mobile applications have been developed that allow individuals to solicit help to prevent overdose death. We examine the experienc…
339	Baren 2008	2008	Children's mental health emergencies-part 3: Special situations: Child maltreatment, violence, and response to disasters	Pediatr. Emerg. Care	24	8	10.1097/PEC.0b013e318180fef2	Baren J.M.; Mace S.E.; Hendry P.L.	569-577	#1132	Was not about accessibility to formal/informal supports during a stressful life event OR not in high income country OR was about Prevalence/Incidence of IPV only OR not intimate partner violence (child-parent dynamic) OR Review/Opinion/Commentary/Conference Abstract	Objective: Children may be exposed to or even be the victims of a violent situation, or a disaster, and the likelihood of a child's exposure to a violent situation or a disaster is increasing. Method(s): A review of the literature was done to address key mental health issues occurring with child maltreatment, violence in the home, community, in the emergency department, and disasters. Result(s): …
340	Barkin 2008	2008	Is office-based counseling about media use, timeouts, and firearm storage effective? Results from a cluster-randomized, controlled trial.	Pediatrics	122	1	10.1542/peds.2007-2611	Barkin, Shari L; Finch, Stacia A; Ip, Edward H; Scheindlin, Benjamin; Craig, Joseph A; Steffes, Jennifer; Weiley, Victoria; Slora, Eric; Altman, David; Wasserman, Richard C	e15-25	#694	Was not about accessibility to formal/informal supports during a stressful life event OR not in high income country OR was about Prevalence/Incidence of IPV only OR not intimate partner violence (child-parent dynamic) OR Review/Opinion/Commentary/Conference Abstract	OBJECTIVE: The objective of this study was to determine whether patients' families' violence-prevention behaviors would be affected by their primary care practitioner's use of a violence-prevention clinical intervention during the routine well-child examination., METHODS: In this cluster-randomized, controlled trial (2002-2006), 137 Pediatric Research in Office Settings practices were randomly as…
341	Barlow 2018	2018	Predicting posttraumatic growth in survivors of interpersonal trauma: Gender role adherence is more important than gender.	Psychology of Men & Masculinities	19	3	10.1037/men0000128	Barlow, M. Rose; Hetzel-Riggin, Melanie D.	446-456	#3946	Was not about accessibility to formal/informal supports during a stressful life event OR not in high income country OR was about Prevalence/Incidence of IPV only OR not intimate partner violence (child-parent dynamic) OR Review/Opinion/Commentary/Conference Abstract	While research supports a relationship between gender and posttraumatic growth (PTG), the relationship between gender norms and PTG is understudied. The purpose of the present study was to examine the relationship of gender role adherence to PTG in male and female survivors of interpersonal violence. Grounded in previous research, we hypothesized that men would report greater levels of experienci…
342	Barnard 2013	2013	The potential for screening for interpersonal violence in community pharmacies: An exploratory study.	Dissertation Abstracts International: Section B: The Sciences and Engineering	73	12-B(E)		Barnard, Marie	No-Specified	#2960	Was not about accessibility to formal/informal supports during a stressful life event OR not in high income country OR was about Prevalence/Incidence of IPV only OR not intimate partner violence (child-parent dynamic) OR Review/Opinion/Commentary/Conference Abstract	Intimate partner violence (IPV) is a public health problem of epidemic proportion; the only known effective health care intervention is routine screening for IPV exposure. Despite professional guidelines for routine screening, this intervention has been poorly adopted. Expansion of screening efforts to the community pharmacy setting provides an opportunity to have a substantial impact on the heal…
343	Barnes 2016	2016	Understanding vulnerability to self-harm in times of economic hardship and austerity: a qualitative study	BMJ OPEN	6	2	10.1136/bmjopen-2015-010131	Barnes, MC; Gunnell, D; Davies, R; Hawton, K; Kapur, N; Potokar, J; Donovan, JL		#1952	Was not about accessibility to formal/informal supports during a stressful life event OR not in high income country OR was about Prevalence/Incidence of IPV only OR not intimate partner violence (child-parent dynamic) OR Review/Opinion/Commentary/Conference Abstract	Objective: Self-harm and suicide increase in times of economic recession, but little is known about why people self-harm when in financial difficulty, and in what circumstances self-harm occurs. This study aimed to understand events and experiences leading to the episode of self-harm and to identify opportunities for prevention or mitigation of distress.Setting: Participants' homes or university …
344	Barnett 2001	2001	Why battered women do not leave, part 2: external inhibiting factors -- social support and internal inhibiting factors.	Trauma, Violence & Abuse	2	1	10.1177/1524838001002001001	Barnett OW	3-35	#5676	Was not about accessibility to formal/informal supports during a stressful life event OR not in high income country OR was about Prevalence/Incidence of IPV only OR not intimate partner violence (child-parent dynamic) OR Review/Opinion/Commentary/Conference Abstract
345	Baron 2023	2023	COVID-19 Infections, Pandemic- Related Social and Economic Impacts, and Changes to Mental and Self-Rated Health Among Latinx Immigrant Housecleaners in New York City: The Safe and Just Cleaners Study	AMERICAN JOURNAL OF PUBLIC HEALTH	113	8	10.2105/AJPH.2023.307324	Baron, S; Cuervo, I; Shah, D; Gonzalez, A; Harari, H; Flores, D	893-903	#7337	Was not about accessibility to formal/informal supports during a stressful life event OR not in high income country OR was about Prevalence/Incidence of IPV only OR not intimate partner violence (child-parent dynamic) OR Review/Opinion/Commentary/Conference Abstract	Objectives. To estimate impacts of COVID-19 infections and social and economic sequelae on mental and self-rated health among Latinx immigrant housecleaners in New York City.Methods. From March to June 2021, we conducted a follow-up study with 74% retention of 402 housecleaners initially surveyed before the pandemic between August 2019 and February 2020. We measured rates of self-reported COVID-1…
346	Barr 1984	1984	Family violence: A large problem assumes manageable dimensions.	Contemporary Psychology	29	7	10.1037/023057	Barr, Jean P	593	#3203	Was not about accessibility to formal/informal supports during a stressful life event OR not in high income country OR was about Prevalence/Incidence of IPV only OR not intimate partner violence (child-parent dynamic) OR Review/Opinion/Commentary/Conference Abstract	Reviews the book, Clinical Approaches to Family Violence: The Family Therapy Collections by James C. Hansen and Laurence R. Barnhill (Eds.) (1982). This book addresses all of the major issues of domestic violence except the sociological context of this epidemicsized problem. The content ranges from epidemiologic and biologic issues to community involvement, with special attention given to child a…
347	Barrett 2009	2009	Review of Perspectives on Violence and Violent Death.	Omega: Journal of Death and Dying	59	2		Barrett, Ronald K	177-180	#3043	Was not about accessibility to formal/informal supports during a stressful life event OR not in high income country OR was about Prevalence/Incidence of IPV only OR not intimate partner violence (child-parent dynamic) OR Review/Opinion/Commentary/Conference Abstract	Reviews the book, Perspectives on violence and violent death by R. G. Stevenson and G. R. Cox (see record 2007-00881-000). The authors provide an important, timely, and significant contribution and perspective on violence. One of the important messages that the reader walks away with is an understanding of how our own struggles with violence are not unique but in many important ways are connected…
348	Barrett 2021	2021	PTSD, panic disorder and alcohol use disorder as a triple threat for violence among male jail detainees	Journal of Criminal Psychology	11	1	10.1108/JCP-07-2020-0029	Barrett, Alexa J; Taylor, Stephanie L; Kopak, Albert M; Hoffmann, Norman G	21-29	#1445	Was not about accessibility to formal/informal supports during a stressful life event OR not in high income country OR was about Prevalence/Incidence of IPV only OR not intimate partner violence (child-parent dynamic) OR Review/Opinion/Commentary/Conference Abstract	PurposeDespite ranking among the most prevalent mental health conditions and their likely contributions to violent offending, post-traumatic stress disorder (PTSD), panic disorder (PD) and alcohol use disorder (AUD) have not been examined closely among adult males detained in rural jails. The purpose of this paper is to assess the prevalence of co-occurring PTSD, PD and AUD within this population…
349	Barringer 2017	2017	Empowerment and Social Support: Implications for Practice and Programming Among Minority Women with Substance Abuse and Criminal Justice Histories	The Journal of Behavioral Health Services & Research	44	1	10.1007/s11414-016-9499-6	Barringer, Alexandra; Hunter, Bronwyn A; Salina, Doreen D; Jason, Leonard A	75-88	#1323	Was not about accessibility to formal/informal supports during a stressful life event OR not in high income country OR was about Prevalence/Incidence of IPV only OR not intimate partner violence (child-parent dynamic) OR Review/Opinion/Commentary/Conference Abstract	Programs for women with substance abuse and criminal justice histories often incorporate empowerment and social support into service delivery systems. Women's empowerment research has focused on the relationship between women's personal identities and the larger sociopolitical context, with an emphasis on how community-based resources are critical for promoting well-being. Social support often pr…
350	Barron 2022	2022	Teenage births and pregnancies in South Africa, 2017 - 2021 - a reflection of a troubled country: Analysis of public sector data.	S Afr Med J	112	4		Barron, P; Subedar, H; Letsoko, M; Makua, M; Pillay, Y	252-258	#166	Was not about accessibility to formal/informal supports during a stressful life event OR not in high income country OR was about Prevalence/Incidence of IPV only OR not intimate partner violence (child-parent dynamic) OR Review/Opinion/Commentary/Conference Abstract	Articles on teenage pregnancies have been proliferating in both the popular press and the medical media. We analysed data available in the public sector database, the District Health Information System, from 2017 to 2021. During this time, the number of births to young teenagers aged 10 - 14 years increased by 48.7% (from a baseline of 2 726, which is very high by developed-country standards) and…
351	Barros-Gomes 2019	2019	The Role of Depression in the Relationship Between Psychological and Physical Intimate Partner Violence.	Journal of Interpersonal Violence	34	18	10.1177/0886260516673628	Barros-Gomes, Patrícia; Kimmes, Jonathan; Smith, Erika; Cafferky, Bryan; Stith, Sandra; Durtschi, Jared; McCollum, Eric	3936-3960	#3786	Was not about accessibility to formal/informal supports during a stressful life event OR not in high income country OR was about Prevalence/Incidence of IPV only OR not intimate partner violence (child-parent dynamic) OR Review/Opinion/Commentary/Conference Abstract	Physical and psychological intimate partner violence (IPV) are significant public health concerns often associated with negative consequences for individuals, families, and society. Because IPV occurs within an interpersonal relationship, it is important to better understand how each partner's depressive symptoms, marital satisfaction, and psychological and physical IPV are interlinked. The purpo…
352	Barroso 2004	2004	Substance abuse in HIV-positive women.	JANAC: Journal of the Association of Nurses in AIDS Care	15	5		Barroso J; Sandelowski M	48-59	#5417	Was not about accessibility to formal/informal supports during a stressful life event OR not in high income country OR was about Prevalence/Incidence of IPV only OR not intimate partner violence (child-parent dynamic) OR Review/Opinion/Commentary/Conference Abstract	Early in the U.S. HIV/AIDS pandemic, the role of substance abuse in the spread of AIDS was clearly established. However, the relationship of HIV and substance abuse is more complex than simply noting that injection drug use is a mode of transmission for the virus. HIV infection and substance abuse disorders interact in a complex fashion, with each acting as a potential catalyst or obstacle in the…
353	Barrowcliffe 2022	2022	Firesetting among 18-23 year old un-apprehended adults: a UK community study	JOURNAL OF CRIMINOLOGICAL RESEARCH POLICY AND PRACTICE	8	3	10.1108/JCRPP-06-2021-0026	Barrowcliffe, ER; Tyler, N; Gannon, TA	140-154	#1874	Was not about accessibility to formal/informal supports during a stressful life event OR not in high income country OR was about Prevalence/Incidence of IPV only OR not intimate partner violence (child-parent dynamic) OR Review/Opinion/Commentary/Conference Abstract	Purpose This study aims to assess the prevalence of firesetting in a sample of young UK adults aged 18 to 23 years and to compare their characteristics with non-firesetting individuals. Design/methodology/approach Two-hundred and forty male (n = 119, 49.6%) and female (n = 121, 50.4%) participants were recruited through Prolific Academic. Comparisons were made between self-reported firesetting an…
354	Barter 2016	2016	Inter-personal violence and abuse in adolescent intimate relationships: mental health impact and implications for practice.	International Review of Psychiatry	28	5	10.1080/09540261.2016.1215295	Barter, Christine; Stanley, Nicky	485-503	#4114	Was not about accessibility to formal/informal supports during a stressful life event OR not in high income country OR was about Prevalence/Incidence of IPV only OR not intimate partner violence (child-parent dynamic) OR Review/Opinion/Commentary/Conference Abstract	This paper provides a narrative review of the knowledge on inter-personal violence and abuse (IPVA) in adolescents’ intimate relationships. It draws on the authors’ own research, published reviews, and a rapid review on IPVA victimization and mental health outcomes for adolescents. The research reviewed identified associations between adolescent IPVA and substance misuse, depressive symptoms and …
355	Bartlett 2018	2018	Challenges and mental health needs of women in prison	The British Journal of Psychiatry	212	3	10.1192/bjp.2017.42	Bartlett, Annie; Hollins, Sheila	134-136	#1285	Was not about accessibility to formal/informal supports during a stressful life event OR not in high income country OR was about Prevalence/Incidence of IPV only OR not intimate partner violence (child-parent dynamic) OR Review/Opinion/Commentary/Conference Abstract	The world population of women and girls in prison is increasing. Evidence points to high rates of mental health problems. Approaches to these problems vary and include both psychiatric epidemiology and gender-sensitive understanding and intervention. Prison environments and women prisoners' needs are complex and demand gender-aware care in view of women's vulnerability and histories of trauma.Dec…
356	Bartsch 2023	2023	A Single Dose of Ketamine Enhances Early Life Stress-Induced Aggression With No Effect on Fear Memory, Anxiety-Like Behavior, or Depression-Like Behavior in Mice	BEHAVIORAL NEUROSCIENCE			10.1037/bne0000560	Bartsch, CJ; Aaflaq, S; Jacobs, JT; Smith, M; Summa, F; Skinner, S; Qasem, E; Thompson, R; Li, Z; Nordman, JC		#7332	Was not about accessibility to formal/informal supports during a stressful life event OR not in high income country OR was about Prevalence/Incidence of IPV only OR not intimate partner violence (child-parent dynamic) OR Review/Opinion/Commentary/Conference Abstract	Ketamine is a dissociative anesthetic that has been shown to have antidepressant effects in humans and has been proposed as a potential treatment for mood disorders such as posttraumatic stress disorder and aggression. However, previous studies from our lab and others have demonstrated that ketamine's effects are highly context- and dose-dependent. In a recent study, we found that 10 mg/kg ketami…
357	BaşerBaykal 2023	2023	Understanding Early Maladaptive Schemas Formation with Traumatic Experiences in Childhood: A Qualitative Study.	Journal of Aggression, Maltreatment & Trauma	32	4	10.1080/10926771.2022.2088320	Başer Baykal, Nur; Erden Çınar, Seval	555-573	#6798	Was not about accessibility to formal/informal supports during a stressful life event OR not in high income country OR was about Prevalence/Incidence of IPV only OR not intimate partner violence (child-parent dynamic) OR Review/Opinion/Commentary/Conference Abstract	This qualitative study offers an in-depth analysis of the traumatic childhood experiences and perception of family relations of individuals in Turkey who have early maladaptive schemas. Criterion sampling yielded 20 individuals after the Young Schema Scale Short Form-3 was administered to 450 young adults to identify those with the most intense and active early maladaptive schemas. Interviews wer…
358	Basham 2004	2004	Transforming the legacies of childhood trauma in couple and family therapy.	Social Work in Health Care	39	2024-03-04		Basham K	263-285	#5168	Was not about accessibility to formal/informal supports during a stressful life event OR not in high income country OR was about Prevalence/Incidence of IPV only OR not intimate partner violence (child-parent dynamic) OR Review/Opinion/Commentary/Conference Abstract	A multi-theoretical couple/family therapy clinical social work practice model synthesizes various social, family, trauma, and psychodynamic theories to inform a biopsychosocial assessment that guides clinical interventions. The client population involves adult partners who have negotiated the impact of childhood trauma, i.e., physical, sexual, and emotional abuses, including culturally sanctioned…
359	Basile 2016	2016	Sexual Violence Victimization and Associations with Health in a Community Sample of African American Women.	Journal of Aggression, Maltreatment & Trauma	25	3	10.1080/10926771.2015.1079283	Basile, Kathleen C.; Smith, Sharon G.; Fowler, Dawnovise N.; Walters, Mikel L.; Hamburger, Merle E.	231-253	#4389	Was not about accessibility to formal/informal supports during a stressful life event OR not in high income country OR was about Prevalence/Incidence of IPV only OR not intimate partner violence (child-parent dynamic) OR Review/Opinion/Commentary/Conference Abstract	Limited information exists on the relationship between sexual violence victimization and health among African American women. Using data from a community sample of African American women, we examine the association between current health and lifetime experiences of sexual violence. In-person interviews were completed in 2010. Among interviewees, 53.7% of women reported rape victimization and 44.8…
360	Basis 2021	2021	Did the events following the COVID-19 outbreak influence the incidents of violence against hospital staff?	Israel Journal of Health Policy Research	10	36	10.1186/s13584-021-00471-z	Basis, F.; Moskovitz, K.; Tzafrir, S.		#5835	Was not about accessibility to formal/informal supports during a stressful life event OR not in high income country OR was about Prevalence/Incidence of IPV only OR not intimate partner violence (child-parent dynamic) OR Review/Opinion/Commentary/Conference Abstract	Background: During the COVID-19 outbreak, (March 1 - June 15, 2020) citizens expressed sympathy and gratitude towards medical staff through the media, while the entire hospital staff faced the same danger of infection as other citizens. This might have made hospital staff develop sympathy, understanding for the patients' and family's needs, and a better communication. Objectives: To investigate i…
361	BasnetBista 2019	2019	Violence against women and girls with disabilities during and after the 2015 Nepal earthquake: thematic analysis of qualitative data	Lancet Global Health	7	Supplement 1	10.1016/S2214-109X%2819%2930130-5	Basnet Bista S.; Sharma S.	S45	#1061	Was not about accessibility to formal/informal supports during a stressful life event OR not in high income country OR was about Prevalence/Incidence of IPV only OR not intimate partner violence (child-parent dynamic) OR Review/Opinion/Commentary/Conference Abstract	Background: Disasters affect people with disabilities disproportionately. Violence against women and girls, including sexual and psychological violence, has been reported to increase during and after natural disasters. Despite worldwide attention on the devastation caused by the 2015 earthquake in Nepal, the risk of violence against women and girls with disabilities and their experiences during t…
362	Bass 2022	2022	Maintenance of intervention effects: long-term outcomes for participants in a group talk-therapy trial in the Democratic Republic of Congo	GLOBAL MENTAL HEALTH	9		10.1017/gmh.2022.39	Bass, JK; Murray, SM; Lakin, DP; Kaysen, D; Annan, J; Matabaro, A; Bolton, PA	347-354	#7382	Was not about accessibility to formal/informal supports during a stressful life event OR not in high income country OR was about Prevalence/Incidence of IPV only OR not intimate partner violence (child-parent dynamic) OR Review/Opinion/Commentary/Conference Abstract	Background. Despite the growth of psychotherapy trials in low- and middle-income countries, there have been limited follow-up studies of more than 2 years. This study follows up female sexual violence survivors approximately 6 years after completing a 12-session group cognitive processing therapy (CPT) program in the eastern Democratic Republic of Congo.Methods. Baseline trial data were collected…
363	Bassett 2014	2014	Posttraumatic stress disorder and symptoms among American Indians and Alaska Natives: a review of the literature	SOCIAL PSYCHIATRY AND PSYCHIATRIC EPIDEMIOLOGY	49	3	10.1007/s00127-013-0759-y	Bassett, D; Buchwald, D; Manson, S	417-433	#2495	Was not about accessibility to formal/informal supports during a stressful life event OR not in high income country OR was about Prevalence/Incidence of IPV only OR not intimate partner violence (child-parent dynamic) OR Review/Opinion/Commentary/Conference Abstract	Purpose American Indians and Alaska Natives (AI/ANs) experience high rates of trauma and posttraumatic stress disorder (PTSD). We reviewed existing literature to address three interrelated questions: (1) What is the prevalence of PTSD and PTSD symptoms among AI/ANs? (2) What are the inciting events, risk factors, and co-morbidities in AI/ANs, and do they differ from those in the general U. S. pop…
364	Bassuk 1996	1996	The characteristics and needs of sheltered homeless and low-income housed mothers.	JAMA: Journal of the American Medical Association	276	8	10.1001/jama.276.8.640	Bassuk EL; Weinreb LF; Buckner JC; Browne A; Salomon A; Bassuk SS; Bassuk, E L; Weinreb, L F; Buckner, J C; Browne, A; Salomon, A; Bassuk, S S	640-646	#5502	Was not about accessibility to formal/informal supports during a stressful life event OR not in high income country OR was about Prevalence/Incidence of IPV only OR not intimate partner violence (child-parent dynamic) OR Review/Opinion/Commentary/Conference Abstract	Objective: To compare characteristics of homeless and low-income housed mothers across economic, psychosocial, and physical health domains.Design: Case-control study.Setting: Community of Worcester, Mass.Participants: A cross-sectional sample of 220 sheltered homeless mothers and 216 low-income housed (never homeless) mothers receiving welfare.Main Outcome Measures: Income, housing, life events, …
365	Basu 2009	2009	Longitudinal treatment effectiveness outcomes of a group intervention for women and children exposed to domestic violence.	Journal of Child & Adolescent Trauma	2	2	10.1080/19361520902880715	Basu A; Malone JC; Levendosky AA; Dubay S	90-105	#4828	Was not about accessibility to formal/informal supports during a stressful life event OR not in high income country OR was about Prevalence/Incidence of IPV only OR not intimate partner violence (child-parent dynamic) OR Review/Opinion/Commentary/Conference Abstract
366	Basu 2014	2014	Developing a multidisciplinary approach within the ED towards domestic violence presentations.	Emergency Medicine Journal	31	3	10.1136/emermed-2012-201947	Basu, Subhashis; Ratcliffe, Giles	192-195	#4364	Was not about accessibility to formal/informal supports during a stressful life event OR not in high income country OR was about Prevalence/Incidence of IPV only OR not intimate partner violence (child-parent dynamic) OR Review/Opinion/Commentary/Conference Abstract	AIM: To improve the detection and quality of care of patients who attend the emergency department (ED) with confirmed or suspected domestic abuse (DA). DESIGN: A quality improvement report on the design, implementation and evaluation of a specialised service and structured training programme to detect and manage DA presentations within an emergency medicine department. SETTING: The study was set …
367	BasuSoumya 2019	2019	Profile of transcultural patients in a regional Child and Adolescent Mental Health Service in Gippsland, Australia: The need for a multidimensional understanding of the complexities	The International Journal of Social Psychiatry	65	3	10.1177/0020764019835264	Basu Soumya; Isaacs, Anton N	217-224	#1522	Was not about accessibility to formal/informal supports during a stressful life event OR not in high income country OR was about Prevalence/Incidence of IPV only OR not intimate partner violence (child-parent dynamic) OR Review/Opinion/Commentary/Conference Abstract	Background:Several childhood stressors related to immigration have been documented, and it is important for clinicians to understand and address the various factors that may lead to or act as maintaining factors of mental disorders in children and adolescents.Aims:To describe the cultural profile of transcultural patients presenting to a Child and Adolescent Mental Health Service (CAMHS) in regio…
368	Bateman 2009	2009	G8 failure on aids funding 'obscene'	S. Afr. Med. J.	99	9		Bateman C.	624-625	#1131	Was not about accessibility to formal/informal supports during a stressful life event OR not in high income country OR was about Prevalence/Incidence of IPV only OR not intimate partner violence (child-parent dynamic) OR Review/Opinion/Commentary/Conference Abstract
369	Bates 1998	1998	Domestic violence: examining nurses' and doctors' management, attitudes and knowledge in an accident and emergency setting.	Australian Journal of Advanced Nursing	15	3		Bates L; Brown W	15-22	#5261	Was not about accessibility to formal/informal supports during a stressful life event OR not in high income country OR was about Prevalence/Incidence of IPV only OR not intimate partner violence (child-parent dynamic) OR Review/Opinion/Commentary/Conference Abstract	Despite the increasing awareness of the important role that Accident and Emergency (A&E) personnel have in the diagnosis and management of domestic violence victims, there is limited knowledge about the nurses' or doctors' knowledge of or attitudes to domestic violence in Australian health care settings. In addition nursing and medical staff still receive very little training in working with dome…
370	Bayati 2020	2020	Can Health be Related to Interpersonal Violence in Middle Eastern Countries?	Archives of Iranian Medicine (AIM)	23	2		Bayati, Mohsen; Lotfi, Farhad; Keshavarz, Khosro; Delavari, Somayeh; Delavari, Sajad	84-89	#3711	Was not about accessibility to formal/informal supports during a stressful life event OR not in high income country OR was about Prevalence/Incidence of IPV only OR not intimate partner violence (child-parent dynamic) OR Review/Opinion/Commentary/Conference Abstract	Background: Preventing violence is important especially in the Middle East, where many countries are struggling with violence. Knowing the affecting factors could help public policy makers to decrease violence level. Thus, this study is aimed to analyze health and other socio-economic factors that could affect interpersonal violence in middle eastern countries. Methods: From international organiz…
371	Bayer 2007	2007	Prevention of mental health problems: rationale for a universal approach.	Archives of Disease in Childhood	92	1	10.1136/adc.2006.100776	Bayer JK; Hiscock H; Morton-Allen E; Ukoumunne OC; Wake M	34-38	#5421	Was not about accessibility to formal/informal supports during a stressful life event OR not in high income country OR was about Prevalence/Incidence of IPV only OR not intimate partner violence (child-parent dynamic) OR Review/Opinion/Commentary/Conference Abstract	BACKGROUND AND OBJECTIVE: Mental health problems are a public health issue affecting as many as 20% of children in modern communities. Risk factors for externalising and internalising problems can occur in infancy. Infants at high risk live in stressed families with parent mental health problems, substance misuse, relationship conflict, social isolation, financial problems or infant temperamental…
372	Bayer 2008	2008	Early childhood aetiology of mental health problems: a longitudinal population-based study.	Journal of Child Psychology & Psychiatry	49	11		Bayer JK; Hiscock H; Ukoumunne OC; Price A; Wake M	1166-1174	#5177	Was not about accessibility to formal/informal supports during a stressful life event OR not in high income country OR was about Prevalence/Incidence of IPV only OR not intimate partner violence (child-parent dynamic) OR Review/Opinion/Commentary/Conference Abstract	Background: Mental health problems comprise an international public health issue affecting up to 20% of children and show considerable stability. We aimed to identify child, parenting, and family predictors from infancy in the development of externalising and internalising behaviour problems by age 3 years. Methods: Design Longitudinal, population-based survey completed by primary caregivers when…
373	Bayrampour 2018	2018	Risk factors for antenatal anxiety: A systematic review of the literature.	Journal of Reproductive & Infant Psychology	36	5	10.1080/02646838.2018.1492097	Bayrampour, Hamideh; Vinturache, Angela; Hetherington, Erin; Lorenzetti, Diane L.; Tough, Suzanne	476-503	#4056	Was not about accessibility to formal/informal supports during a stressful life event OR not in high income country OR was about Prevalence/Incidence of IPV only OR not intimate partner violence (child-parent dynamic) OR Review/Opinion/Commentary/Conference Abstract	Background: Given the prevalence of antenatal anxiety and its consistent associations with adverse pregnancy and child outcomes, early detection and management of anxiety are essential. Objective: The aim was to identify risk factors for anxiety among pregnant women by systematically reviewing original research. Methods: Cross-sectional, case-control and cohort studies that examined associations …
374	Baysak 2021	2021	Is early marriage practice a problem for women living in Istanbul? A qualitative study.	Archives of Women's Mental Health	24	2	10.1007/s00737-020-01067-3	Baysak, Erensu; Yorguner, Neşe; Kandemir, Güler; Denizman, Işık Akyollu; Akvardar, Yıldız	243-250	#3593	Was not about accessibility to formal/informal supports during a stressful life event OR not in high income country OR was about Prevalence/Incidence of IPV only OR not intimate partner violence (child-parent dynamic) OR Review/Opinion/Commentary/Conference Abstract	Early marriages (EM) adversely affect women's physical and mental health, education, and social status. The current study aimed to analyze effects of EM through the thoughts, experiences, and suggestions of women who were married under the age of eighteen in Istanbul, Turkey, and the key informants (e.g., social worker, psychologist, obstetrician) who have encountered EM. In-depth interviews were…
375	Bazzi 2019	2019	PrEP and the syndemic of substance use, violence, and HIV among female and male sex workers: a qualitative study in Kisumu, Kenya.	J Int AIDS Soc	22	4	10.1002/jia2.25266	Bazzi, Angela R; Yotebieng, Kelly; Otticha, Sophie; Rota, Grace; Agot, Kawango; Ohaga, Spala; Syvertsen, Jennifer L	e25266	#546	Was not about accessibility to formal/informal supports during a stressful life event OR not in high income country OR was about Prevalence/Incidence of IPV only OR not intimate partner violence (child-parent dynamic) OR Review/Opinion/Commentary/Conference Abstract	INTRODUCTION: Female and male sex workers experience heightened vulnerability to HIV and other health harms that are compounded by substance use, physical and sexual violence, and limited access to health services. In Kisumu, Kenya, where sex work is widespread and substance use is a growing public health concern, offering pre-exposure prophylaxis (PrEP) for HIV prevention could help curtail the …
376	Beaini 2022	2022	Working with Arab women with PTSD: what do we know?	Australian Psychologist	57	2	10.1080/00050067.2022.2033950	Beaini, Danielle; Shepherd, Stephane M.	95-104	#3724	Was not about accessibility to formal/informal supports during a stressful life event OR not in high income country OR was about Prevalence/Incidence of IPV only OR not intimate partner violence (child-parent dynamic) OR Review/Opinion/Commentary/Conference Abstract	Post-traumatic stress disorder (PTSD) is characterised by a range of symptoms including acute stress, flashbacks and avoidance of situations that trigger trauma. Women from Arabic-speaking backgrounds have been shown to have a higher likelihood of developing PTSD due to life stressors experienced. This paper aimed to provide an overview of the experiences and social circumstances of Arab women ex…
377	Beals 2013	2013	Trauma and conditional risk of posttraumatic stress disorder in two American Indian reservation communities.	Social Psychiatry & Psychiatric Epidemiology	48	6	10.1007/s00127-012-0615-5	Beals, Janette; Belcourt-Dittloff, Annjeanette; Garroutte, Eva M; Croy, Calvin; Jervis, Lori L; Whitesell, Nancy Rumbaugh; Mitchell, Christina M; Manson, Spero M	895-905	#4698	Was not about accessibility to formal/informal supports during a stressful life event OR not in high income country OR was about Prevalence/Incidence of IPV only OR not intimate partner violence (child-parent dynamic) OR Review/Opinion/Commentary/Conference Abstract	Purpose: To determine conditional risk of posttraumatic stress disorder (PTSD) in two culturally distinct American Indian reservation communities.Method: Data derived from the American Indian Service Utilization, Psychiatric Epidemiology, Risk and Protective Factors Project, a cross-sectional population-based survey that was completed between 1997 and 2000. This study focused on 1,967 participant…
378	Beard 2023	2023	"Like I'm a nobody:" firearm-injured peoples' perspectives on news media reporting about firearm violence	SSM-QUALITATIVE RESEARCH IN HEALTH	3		10.1016/j.ssmqr.2022.100212	Beard, JH; Midberry, J; Afif, IN; Dauer, E; MacMillan, J; Jacoby, SF		#7310	Was not about accessibility to formal/informal supports during a stressful life event OR not in high income country OR was about Prevalence/Incidence of IPV only OR not intimate partner violence (child-parent dynamic) OR Review/Opinion/Commentary/Conference Abstract	Media reports on interpersonal firearm violence largely present it as a crime issue focused on individual shooting events. This episodic framing can undermine support for public health solutions to firearm violence. Potential harms of this narrative on firearm-injured people are unknown. We aimed to understand how recently firearm injured people perceive the meaning and impact of news media repor…
379	Beattie 2019	2019	Workplace violence perpetrated by clients of health care: A need for safety and trauma-informed care.	Journal of Clinical Nursing	28	2024-01-02	10.1111/jocn.14683	Beattie, Jill; Griffiths, Debra; Innes, Kelli; Morphet, Julia	116-124	#2861	Was not about accessibility to formal/informal supports during a stressful life event OR not in high income country OR was about Prevalence/Incidence of IPV only OR not intimate partner violence (child-parent dynamic) OR Review/Opinion/Commentary/Conference Abstract	Aims: To examine the relationship between workplace violence perpetrated by clients, their innate neurophysiological response to disease and the resulting interactions with healthcare providers. Background: Client-on-worker violence remains a problem globally. Workplace violence risk factors have been documented. A gap remains in understanding what has happened to clients that perpetrate violence…
380	Beatty 2000	2000	Health professionals' knowledge of women's health care.	Journal of Continuing Education in Nursing	31	6		Beatty RM	275-279	#5508	Was not about accessibility to formal/informal supports during a stressful life event OR not in high income country OR was about Prevalence/Incidence of IPV only OR not intimate partner violence (child-parent dynamic) OR Review/Opinion/Commentary/Conference Abstract	Until 1986, the only issues in women's health which received direct attention were those related to childbearing. At that time the National Institutes of Health made inclusion of women in research a criteria for funding. Since then, the knowledge base to guide disease prevention and treatment of women has grown dramatically. Unfortunately, the incorporation of these data into clinical practice ha…
381	Beauchesne 1997	1997	Violence prevention: a community approach.	Journal of Pediatric Healthcare	11	4		Beauchesne MA; Kelley BR; Lawrence PR; Farquharson PE	155-164	#5488	Was not about accessibility to formal/informal supports during a stressful life event OR not in high income country OR was about Prevalence/Incidence of IPV only OR not intimate partner violence (child-parent dynamic) OR Review/Opinion/Commentary/Conference Abstract	Violence among children and adolescents has been elevated to the status of a public health problem in the United States today. Pediatric nurse practitioners are in a unique position to play a major role in violence prevention. This article describes the impact of violence on the preschool child including developmental and behavioral issues. Violence prevention must be all-inclusive as a routine c…
382	Bebanic 2017	2017	The Relationship Between Violence and Psychological Distress Among Men and Women: Do Sense of Mastery and Social Support Matter?	Journal of Interpersonal Violence	32	16	10.1177/0886260515591978	Bebanic, Vedrana; Clench-Aas, Jocelyne; Raanaas, Ruth Kjærsti; Nes, Ragnhild Bang	2371-2395	#4079	Was not about accessibility to formal/informal supports during a stressful life event OR not in high income country OR was about Prevalence/Incidence of IPV only OR not intimate partner violence (child-parent dynamic) OR Review/Opinion/Commentary/Conference Abstract	The aims of this study were to examine associations between reported exposure to psychological and physical violence and psychological distress (PD) among men and women, and to explore the possible mediating or moderating roles of sense of mastery and social support. We used data from the nationally representative Norwegian Health and Level of Living Survey in 2005 and 2012 (Weighted N = 19,386).…
383	Beck 2014	2014	The Association of Mental Health Conditions With Employment, Interpersonal, and Subjective Functioning After Intimate Partner Violence.	Violence Against Women	20	11	10.1177/1077801214552855	Beck, J. Gayle; Clapp, Joshua D.; Jacobs-Lentz, Jason; McNiff, Judiann; Avery, Megan; Olsen, Shira A.	1321-1337	#4448	Marie Buy (2022-11-21 03:42:26)(Screen): Excluded (SLE not included).
384	Becker 2001	2001	Detecting and addressing alcohol abuse in women.	Nurse Practitioner	26	10	10.1097/00006205-200110000-00003	Becker KL; Walton-Moss B	13-25	#5357	Was not about accessibility to formal/informal supports during a stressful life event OR not in high income country OR was about Prevalence/Incidence of IPV only OR not intimate partner violence (child-parent dynamic) OR Review/Opinion/Commentary/Conference Abstract	In the primary care setting, 20% to 25% of patients experience alcohol-related problems; however, clinicians often treat the symptoms of alcoholism and fail to identify the disease itself. Unlike men, women commonly seek help for alcoholism from primary care clinicians. Further, the development and progression of alcoholism is different in women than in men. Women with alcohol problems have highe…
385	Becker 2015	2015	Integrating Art Into Group Treatment for Adults With Post-Traumatic Stress Disorder From Childhood Sexual Abuse: A Pilot Study.	Art Therapy: Journal of the American Art Therapy Association	32	4	10.1080/07421656.2015.1091643	Becker, Carol-Lynne J.	190-196	#4503	Was not about accessibility to formal/informal supports during a stressful life event OR not in high income country OR was about Prevalence/Incidence of IPV only OR not intimate partner violence (child-parent dynamic) OR Review/Opinion/Commentary/Conference Abstract	Current research supports the use of exposure-based treatments for posttraumatic stress disorder (PTSD) and integrated treatments show potential for enhanced symptom reduction. This pilot study developed a manualized group treatment integrating art interventions with exposure, grounding, and narrative therapy for five adults with PTSD who were survivors of childhood sexual abuse. A relationship b…
386	Beckerman 2018	2018	Domestic violence counselors and secondary traumatic stress (STS): A brief qualitative report and strategies for support.	Social Work in Mental Health	16	4	10.1080/15332985.2018.1425795	Beckerman, N. L.; Wozniak, Danielle F.	470-490	#3916	Was not about accessibility to formal/informal supports during a stressful life event OR not in high income country OR was about Prevalence/Incidence of IPV only OR not intimate partner violence (child-parent dynamic) OR Review/Opinion/Commentary/Conference Abstract	Mental health counselors who provide trauma counseling to domestic violence survivors are exposed to catastrophic stories of danger, physical and emotional vulnerability. As counselors try to assess and treatment plan for and with survivors, they are often deeply affected. For some practitioners, bearing witness to these frightening narratives results in a sympathetic form of trauma known as seco…
387	Beeble 2010	2010	The impact of resource constraints on the psychological well-being of survivors of intimate partner violence over time.	Journal of Community Psychology	38	8	10.1002/jcop.20407	Beeble, M. L.; Bybee, D.; Sullivan, C. M.	943-959	#6209	Was not about accessibility to formal/informal supports during a stressful life event OR not in high income country OR was about Prevalence/Incidence of IPV only OR not intimate partner violence (child-parent dynamic) OR Review/Opinion/Commentary/Conference Abstract	This study examined the impact of resource constraints on the psychological well-being of survivors of intimate partner violence (IPV), testing whether resource constraints is one mechanism that partially mediates the relationship between IPV and women's well-being. Although within-woman changes in resource constraints did not mediate the relationship between change in physical abuse and change i…
388	Beecham 2014	2014	An exploration of the role of employment as a coping resource for women experiencing intimate partner abuse.	Violence & Victims	29	4	10.1891/0886-6708.vv-d-12-00086	Beecham, David	594-606	#4524	Was not about accessibility to formal/informal supports during a stressful life event OR not in high income country OR was about Prevalence/Incidence of IPV only OR not intimate partner violence (child-parent dynamic) OR Review/Opinion/Commentary/Conference Abstract	There has been a growing interest amongst researchers and practitioners regarding the various coping strategies adopted by women experiencing intimate partner abuse (IPA). These studies have tended to adopt and adapt the stress-coping model developed by Lazarus and Folkman (1984) and thus make the distinction between emotion and problem-solving coping strategies and the resources available for wo…
389	Beeler 2024	2024	Histories of violence among clients seeking substance use disorder treatment: a systematic mapping review	FRONTIERS IN PSYCHIATRY	15		10.3389/fpsyt.2024.1307641	Beeler, S; Gerrish, O; Aldred, BG; BlackDeer, AA		#7096	Was not about accessibility to formal/informal supports during a stressful life event OR not in high income country OR was about Prevalence/Incidence of IPV only OR not intimate partner violence (child-parent dynamic) OR Review/Opinion/Commentary/Conference Abstract	Introduction: There is a limited literature base regarding the intersection of drug and alcohol treatment, violence, and trauma. While research substantiates that exposure to violence and trauma impacts the propensity to misuse substances, the conceptualization in clinical trials and practice has largely been narrow and gendered, referring only to intimate partner or domestic violence. Our system…
390	Begic 2001	2001	Aggressive behavior in combat veterans with post-traumatic stress disorder.	Military Medicine	166	8		Begic D; Jokic-Begic N; Begić, D; Jokić-Begić, N	671-676	#5497	Was not about accessibility to formal/informal supports during a stressful life event OR not in high income country OR was about Prevalence/Incidence of IPV only OR not intimate partner violence (child-parent dynamic) OR Review/Opinion/Commentary/Conference Abstract	The incidence of aggression and violent behavior in combat veterans varies and can be observed with regard to the presence or absence of post-traumatic stress disorder (PTSD). Significantly greater occurrence of aggression was observed in combat veterans with PTSD compared with those without PTSD. There are various types of aggressive behavior that frequently are combined. Autoaggressive (suicida…
391	Behrman 2013	2013	The community as family: Resilience in older women religious sexually abused in early life.	Handbook of family resilience.		Administration on Aging. (2010). Profile of older Americans. Washington, DC: Administration on Aging. Retrieved October, 2010, from www.aoa.gov/aoa/stats/profile/default.htm.	10.1007/978-1-4614-3917-2_30	Behrman, Gary U	531-548	#2979	Was not about accessibility to formal/informal supports during a stressful life event OR not in high income country OR was about Prevalence/Incidence of IPV only OR not intimate partner violence (child-parent dynamic) OR Review/Opinion/Commentary/Conference Abstract	The horrific events of September 11, 2001, traumatized all of our communities to various degrees. The enormous ramifications and pervasive consequences that these traumatic events are having on our way of life are evidenced in our airports, postal services, workplaces, schools, and homes. Our sense of safety from terrorist attacks and our previously unshakable belief that such devastation could n…
392	Beichner 2022	2022	A Global View of Women, Prison, and Aftercare: A Call for Reform.	Violence Against Women	28	8	10.1177/10778012221085997	Beichner, Dawn; Hagemann, Otmar	1788-1808	#3315	Was not about accessibility to formal/informal supports during a stressful life event OR not in high income country OR was about Prevalence/Incidence of IPV only OR not intimate partner violence (child-parent dynamic) OR Review/Opinion/Commentary/Conference Abstract	Ending violence against women—part of the priority theme of the CSW65—is an international human rights issue. We must prevent and combat violence against all women, including those who are incarcerated worldwide. Incarcerated women are among the most marginalized populations; they have suffered numerous victimizations without ever seeing their perpetrators brought to justice. Though most incarcer…
393	Beijer 2018	2018	Facets of Male Violence Against Women With Substance Abuse Problems: Women With a Residence and Homeless Women.	Journal of Interpersonal Violence	33	9	10.1177/0886260515618211	Beijer, Ulla; af Klinteberg, Britt; Scheffel Birath, Christina; DeMartinis, Valerie	1391-1411	#3984	Was not about accessibility to formal/informal supports during a stressful life event OR not in high income country OR was about Prevalence/Incidence of IPV only OR not intimate partner violence (child-parent dynamic) OR Review/Opinion/Commentary/Conference Abstract	The aims of this study were to investigate the type and extent to which women with substance abuse problems have been exposed to male violence during their lifetime, and to examine possible differences between women with a residence (WR) and homeless women (HW). The total sample included 79 women (WR, n = 35; HW, n = 44; M age = 47.8 years). Of the total sample, 72 women (91%) had experienced dif…
394	Bejinariu 2023	2023	A Content Analysis of Civil Protection Order Statutes: What Makes Some State Statutes More Comprehensive Than Others?	AMERICAN JOURNAL OF CRIMINAL JUSTICE	48	2	10.1007/s12103-021-09651-8	Bejinariu, A; Troshynski, EI; Miethe, T	489-508	#7022	Was not about accessibility to formal/informal supports during a stressful life event OR not in high income country OR was about Prevalence/Incidence of IPV only OR not intimate partner violence (child-parent dynamic) OR Review/Opinion/Commentary/Conference Abstract	Utilizing content analysis, the current study examines 2017 civil protection order statutes for all 50 U.S. states and the District of Columbia to determine their level of comprehensiveness. In analyzing which state's civil protection order statute is most comprehensive, the following criteria were used: inclusion of (1) gender-neutral language, (2) dating relationships, (3) firearm restrictions,…
395	Bekar 2012	2012	Peers Helping Peers in the Face of Trauma and Developmental Challenge.	Zero to Three	32	6		Bekar, Ozlem; Fried, Emily; Guadalupe, Zana; Logan, Marybeth; Shahmoon-Shanok, Rebecca; Steele, Howard; Steele, Miriam	39-48	#4642	Was not about accessibility to formal/informal supports during a stressful life event OR not in high income country OR was about Prevalence/Incidence of IPV only OR not intimate partner violence (child-parent dynamic) OR Review/Opinion/Commentary/Conference Abstract	Preschool-age children who have had traumatic experiences often experience several challenges as they enter school. They are frequently preoccupied with the trauma and display both externalizing and internalizing behaviors in their classrooms, significantly impairing their abilities to learn. With few additional resources and the lack of availability for mental health services, teachers become ex…
396	Belfy 2022	2022	Pilot study: Detecting malingered psychosis in probationers on the inventory of problems-29 and Rorschach performance assessment system.	Dissertation Abstracts International: Section B: The Sciences and Engineering	83	8-B		Belfy, Jessica	No-Specified	#2761	Was not about accessibility to formal/informal supports during a stressful life event OR not in high income country OR was about Prevalence/Incidence of IPV only OR not intimate partner violence (child-parent dynamic) OR Review/Opinion/Commentary/Conference Abstract	Malingered psychosis is problematic in many legal/forensic contexts and can have serious consequences such as wrongful competency to stand trial and criminal responsibility determinations, inaccurate violence/dangerousness risk assessments, unjust punishments/sentences, inappropriate prison placements, reduced culpability in prison rule violations, high recidivism risk, and inappropriate parole/p…
397	Belik 2009	2009	Relation between traumatic events and suicide attempts in Canadian military personnel.	Canadian Journal of Psychiatry	54	2		Belik, S. L.; Stein, M. B.; Asmundson, G. J. G.; Sareen, J.	93-104	#6235	Was not about accessibility to formal/informal supports during a stressful life event OR not in high income country OR was about Prevalence/Incidence of IPV only OR not intimate partner violence (child-parent dynamic) OR Review/Opinion/Commentary/Conference Abstract	This study aims to determine whether exposure to particular types of traumatic events is differentially associated with suicide attempts in a representative sample of active military personnel. Data came from the Canadian Community Health Survey: Mental Health and Well-Being Canadian Forces Supplement (CCHS-CFS), a cross-sectional survey that provided a comprehensive examination of mental disorde…
398	Belizan 2020	2020	Contraception and post abortion services: qualitative analysis of users' perspectives and experiences following Zika epidemic in Honduras.	BMC Womens Health	20	1	10.1186/s12905-020-01066-7	Belizan, Maria; Maradiaga, Edna; Roberti, Javier; Casco-Aguilar, Maricela; Ortez, Alison F; Avila-Flores, Juan C; Gonzalez, Gloria; Bustillo, Carolina; Calderon, Alejandra; Bock, Harry; Cafferata, Maria L; Tavares, Adriano B; Alger, Jackeline; Ali, Moazzam	199	#465	Was not about accessibility to formal/informal supports during a stressful life event OR not in high income country OR was about Prevalence/Incidence of IPV only OR not intimate partner violence (child-parent dynamic) OR Review/Opinion/Commentary/Conference Abstract	BACKGROUND: Zika virus (ZIKV) infection during pregnancy has severe consequences on the new-born. The World Health Organization declared the Zika outbreak to be a Public Health Emergency of International Concern (PHEIC) in 2016. Health facilities in the regions most affected by Zika lacked the capacity to respond to the increased demand for contraception. The objectives were to explore healthcare…
399	Bell 1994	1994	Response of emergency rooms to victims of interpersonal violence.	Hospital & Community Psychiatry: A Journal of the American Psychiatric Association	45	2		Bell CC; Jenkins EJ; Kpo W; Rhodes H	142-146	#5446	Was not about accessibility to formal/informal supports during a stressful life event OR not in high income country OR was about Prevalence/Incidence of IPV only OR not intimate partner violence (child-parent dynamic) OR Review/Opinion/Commentary/Conference Abstract	Objective: This study explored whether emergency rooms in a metropolitan county had standard procedures or offered services that address the needs of victims of interpersonal violence. Methods: Fifty hospital emergency rooms (75 percent of the facilities eligible to participate in the survey) responded to a 55-item questionnaire about their handling of victims of interpersonal violence. Results: …
400	Bell 2016	2016	Women's Mental Health and Intimate Partner Violence Following Natural Disaster: A Scoping Review.	Prehospital & Disaster Medicine	31	6	10.1017/S1049023X16000911	Bell, Sue Anne; Folkerth, Lisa A.	648-657	#4139	Was not about accessibility to formal/informal supports during a stressful life event OR not in high income country OR was about Prevalence/Incidence of IPV only OR not intimate partner violence (child-parent dynamic) OR Review/Opinion/Commentary/Conference Abstract	Introduction Survivors of natural disasters in the United States experience significant health ramifications. Women particularly are vulnerable to both post-disaster posttraumatic stress disorder (PTSD) and depression, and research has documented that these psychopathological sequelae often are correlated with increased incidence of intimate partner violence (IPV). Understanding the link between …
401	Bell 2024	2024	Hypothalamic subunit volumes and relations to violence and psychopathy in male offenders with or without a psychotic disorder	EUROPEAN ARCHIVES OF PSYCHIATRY AND CLINICAL NEUROSCIENCE			10.1007/s00406-023-01725-4	Bell, C; Rokicki, J; Tesli, N; Gurholt, TP; Hjell, G; Fischer-Vieler, T; Bang, N; Melle, I; Agartz, I; Andreassen, OA; Ringen, PA; Rasmussen, K; Dahl, H; Friestad, C; Haukvik, UK		#7294	Was not about accessibility to formal/informal supports during a stressful life event OR not in high income country OR was about Prevalence/Incidence of IPV only OR not intimate partner violence (child-parent dynamic) OR Review/Opinion/Commentary/Conference Abstract	The hypothalamus is key to body homeostasis, including regulating cortisol, testosterone, vasopressin, and oxytocin hormones, modulating aggressive behavior. Animal studies have linked the morphology and function of the hypothalamus to aggression and affiliation, with a subregional pattern reflecting the functional division between the hypothalamic nuclei. We explored the relationship between hyp…
402	Bellis 2011	2011	National five-year examination of inequalities and trends in emergency hospital admission for violence across England.	Injury Prevention (1353-8047)	17	5	10.1136/ip.2010.030486	Bellis, Mark A.; Hughes, Karen; Wood, Sara; Wyke, Sacha; Perkins, Clare	319-325	#5286	Was not about accessibility to formal/informal supports during a stressful life event OR not in high income country OR was about Prevalence/Incidence of IPV only OR not intimate partner violence (child-parent dynamic) OR Review/Opinion/Commentary/Conference Abstract	Objectives To examine relationships between violence, age (0--74 years), and deprivation, and to explore in which communities, age groups, and gender the potential for transmission of violent tendencies between individuals is greatest. Methods Five year (2004/2005 to 2008/2009) ecological study of emergency admissions resulting from violence (n=170 074) into all English hospitals using trend and …
403	Bellis 2022	2022	Associations between adverse childhood experiences, attitudes towards COVID-19 restrictions and vaccine hesitancy: a cross-sectional study.	BMJ Open	12	2	10.1136/bmjopen-2021-053915	Bellis, M. A.; Hughes, K.; Ford, K.; Madden, H. C. E.; Glendinning, F.; Wood, S.		#5778	Was not about accessibility to formal/informal supports during a stressful life event OR not in high income country OR was about Prevalence/Incidence of IPV only OR not intimate partner violence (child-parent dynamic) OR Review/Opinion/Commentary/Conference Abstract	Objectives: Adverse childhood experiences (ACEs) can affect life-course health and well-being, including risk-taking behaviour and trust. This study explored associations between ACEs and trust in health information on COVID-19, attitudes towards and compliance with COVID-19 restrictions and vaccine hesitancy. Design: National cross-sectional telephone survey using a sample of landline and mobile…
404	Bellizzi 2021	2021	The Impact of the SARS-CoV-2 Pandemic on Mental Health in Vulnerable Population Settings: The Case of Jordan	Front. Psychiatry	12	(Bellizzi, Alsawalha, Samawi, Al-Shaikh, Alfar, Muthu, Profili) World Health Organization, Jordan Country Office, Amman, Jordan	10.3389/fpsyt.2021.692541	Bellizzi S.; Alsawalha L.; Samawi L.; Al-Shaikh A.; Alfar H.; Muthu N.; Profili M.C.	692541	#861	Was not about accessibility to formal/informal supports during a stressful life event OR not in high income country OR was about Prevalence/Incidence of IPV only OR not intimate partner violence (child-parent dynamic) OR Review/Opinion/Commentary/Conference Abstract
405	Belt 2007	2007	Mother - infant group psychotherapy as an intensive treatment in early interaction among mothers with substance abuse problems.	Journal of Child Psychotherapy	33	2	10.1080/00754170701437096	Belt, Ritva; Punamäki, Raija-Leena	202-220	#5423	Was not about accessibility to formal/informal supports during a stressful life event OR not in high income country OR was about Prevalence/Incidence of IPV only OR not intimate partner violence (child-parent dynamic) OR Review/Opinion/Commentary/Conference Abstract	In this article we present a novel method of outpatient care: brief, dynamic mother - infant group psychotherapy with mothers who have substance use problems. In this therapy, substance abuse treatment is part of mental health and parenting interventions. The focus is on preventing disturbance in the mother - infant relationship in this high-risk group. The clinical material is taken from 16 moth…
406	Beltran-Arzate 2021	2021	Contextual risk and psychosocial profiles of opioid-using mothers: A mixed-methods study.	Womens Health (Lond Engl)	17	101271249	10.1177/17455065211060624	Beltran-Arzate, Karina; Hodson, Kevin; Tes, Haley K; Bowyer, Sarah-Anne H; Ratliff, Hollis C; Abraham, Michael M; Johnson, Elizabeth; Harris, Malinda; Jaekel, Julia	1.74551e+16	#207	Was not about accessibility to formal/informal supports during a stressful life event OR not in high income country OR was about Prevalence/Incidence of IPV only OR not intimate partner violence (child-parent dynamic) OR Review/Opinion/Commentary/Conference Abstract	INTRODUCTION: There is an increase in cases of mothers using opioids during pregnancy in the United States but research investigating mothers' psychosocial environments along with individual variability among this high-risk group of women is scarce., METHODS: This mixed-methods study aims to examine the complex interplay of contextual risks and experiences of opioid-using mothers. A sample of 50 …
407	Ben-Porat 2009	2009	Implications of treating family violence for the therapist: secondary traumatization, vicarious traumatization, and growth.	Journal of Family Violence	24	7	10.1007/s10896-009-9249-0	Ben-Porat A; Itzhaky H	507-515	#5000	Was not about accessibility to formal/informal supports during a stressful life event OR not in high income country OR was about Prevalence/Incidence of IPV only OR not intimate partner violence (child-parent dynamic) OR Review/Opinion/Commentary/Conference Abstract	Our study dealt with the positive and negative implications of working with victims of family violence on therapists in terms of secondary traumatization, vicarious traumatization, and growth. In addition, we examined positive and negative changes that the therapists experienced in themselves, their lives, and their families as a result of their work. The research population consisted of 143 soci…
408	Ben-Porat 2020	2020	Patterns of Service Utilization Among Women Who Are Victims of Domestic Violence: The Contribution of Cultural Background, Characteristics of Violence, and Psychological Distress.	Journal of Interpersonal Violence	35	17/18	10.1177/0886260517707308	Ben-Porat, Anat	3167-3187	#3574	Was not about accessibility to formal/informal supports during a stressful life event OR not in high income country OR was about Prevalence/Incidence of IPV only OR not intimate partner violence (child-parent dynamic) OR Review/Opinion/Commentary/Conference Abstract	The study examined patterns of utilization of various services among female victims of domestic violence in Israel. The study looked at how cultural background, characteristics of violence, attempts at separation from partner, and women's emotional distress contributed to patterns of service utilization. The sample of participants included 499 women who arrived at 12 shelters in Israel. Of those …
409	Benavides 2015	2015	Protective Factors in Children and Adolescents Exposed to Intimate Partner Violence: An Empirical Research Review.	Child & Adolescent Social Work Journal	32	2	10.1007/s10560-014-0339-3	Benavides, Linda	93-107	#4440	Was not about accessibility to formal/informal supports during a stressful life event OR not in high income country OR was about Prevalence/Incidence of IPV only OR not intimate partner violence (child-parent dynamic) OR Review/Opinion/Commentary/Conference Abstract
410	Benda 2005	2005	A study of substance abuse, traumata, and social support systems among homeless veterans.	Journal of Human Behavior in the Social Environment	12	1	10.1300/j137v12n01_04	Benda BB	59-82	#5209	Was not about accessibility to formal/informal supports during a stressful life event OR not in high income country OR was about Prevalence/Incidence of IPV only OR not intimate partner violence (child-parent dynamic) OR Review/Opinion/Commentary/Conference Abstract	This study of 310 women and 315 men, homeless veterans, who abuse substances is designed to examine predictors of readmission to inpatient drug treatment in a two-year follow-up. It appears to be the first study of gender differences in predictors of readmission among homeless veterans, and it examines the possibilities that various social support systems mediate or moderate the relationships bet…
411	Bender 2021	2021	Guns and Intimate Partner Violence among Adolescents: a Scoping Review	Journal of Family Violence	36	5	10.1007/s10896-020-00193-x	Bender, Annah K; Koegler Erica; Johnson, Sharon D; Murugan Vithya; Wamser-Nanney Rachel	605-617	#1653	Was not about accessibility to formal/informal supports during a stressful life event OR not in high income country OR was about Prevalence/Incidence of IPV only OR not intimate partner violence (child-parent dynamic) OR Review/Opinion/Commentary/Conference Abstract	PurposeIntimate partner violence (IPV) among adolescents, or teen dating violence (TDV), is a significant public health issue that may affect up to two-thirds of youth aged 12–18. Gun violence among adolescents is similarly high, accounting for 18.7% of all firearm injuries from 2010 to 2016. Despite these statistics and evidence showing that TDV continues into adulthood as IPV, gun-related TDV h…
412	Bender 2022	2022	Concern About Past Trauma Among Nursing Home Admissions: Report From Screening 722 Admissions.	Journal of the American Medical Directors Association	23	9	10.1016/j.jamda.2022.06.011	Bender, Alexis A.; Chozom, Tashi; Saiyed, Sahebi A.	1499-1502	#3272	Was not about accessibility to formal/informal supports during a stressful life event OR not in high income country OR was about Prevalence/Incidence of IPV only OR not intimate partner violence (child-parent dynamic) OR Review/Opinion/Commentary/Conference Abstract	Major life changes can trigger a traumatic stress response in older adults causing trauma symptoms to resurface. In 2019, the Centers for Medicare and Medicaid Services released the requirement, without specific guidance, for trauma-informed care (TIC) as part of person-centered care in long-term care. Observational, cross-sectional. A total of 722 new admissions at one nursing home in metro Atla…
413	Bendtsen 2002	2002	Sociodemographic gender differences in patients attending a community-based alcohol treatment centre	ADDICTIVE BEHAVIORS	27	1	10.1016/S0306-4603(00)00160-X	Bendtsen, P; Dahlstrom, ML; Bjurulf, P	21-33	#1921	Was not about accessibility to formal/informal supports during a stressful life event OR not in high income country OR was about Prevalence/Incidence of IPV only OR not intimate partner violence (child-parent dynamic) OR Review/Opinion/Commentary/Conference Abstract	This study included all individuals attending a community-based treatment centre during a 4-year period. Patients were referred to the treatment centre from the primary health care (17%), social insurance office (8%), social workers (19%), employers (7%), prisons and probation administration (3%), on their own initiative (25%), and by other means (21%). The participants, 355 men and 164 women, al…
414	Benhorin 2008	2008	Exposure to violence and aggression: protective roles of social support among urban African American youth.	Journal of Community Psychology	36	6	10.1002/jcop.20252	Benhorin, S.; McMahon, S. D.	723-743	#6220	Was not about accessibility to formal/informal supports during a stressful life event OR not in high income country OR was about Prevalence/Incidence of IPV only OR not intimate partner violence (child-parent dynamic) OR Review/Opinion/Commentary/Conference Abstract	This cross-sectional study examined the impact of social support on the relation between exposure to violence and aggressive behavior, as reported by self, peers, and teachers. The main-effects and stress-buffering models of social support were tested for parents, teachers, classmates, and close friends among 127 urban, African American youth. The results demonstrate the negative impact of violen…
415	BenNatan 2023	2023	Injury and Sociodemographic Characteristics of Intimate Partner Violence in Women in Israel: A Single-Center Retrospective Cohort Study.	Journal of Trauma Nursing	30	4	10.1097/jtn.0000000000000732	Ben Natan, Merav; Masarwa, Rawan; Steinfeld, Yaniv; Yonai, Yaniv; Berkovich, Yaron	222-227	#6727	Was not about accessibility to formal/informal supports during a stressful life event OR not in high income country OR was about Prevalence/Incidence of IPV only OR not intimate partner violence (child-parent dynamic) OR Review/Opinion/Commentary/Conference Abstract	BACKGROUND: Intimate partner violence is a growing public health concern worldwide, and nurses are uniquely positioned to help identify and refer patients for services. Yet, intimate partner violence injury patterns and characteristics often go unrecognized. OBJECTIVE: The purpose of this study is to explore injury and sociodemographic characteristics associated with intimate partner violence in …
416	Bennett 2019	2019	Context Matters: Posttraumatic Stress Disorder Symptom Associations With Military Sexual Trauma Event Characteristics and Dual Histories of Interpersonal Trauma.	Violence & Victims	34	1	10.1891/0886-6708.34.1.69	Bennett, Diana C.; Thomas, Edward J.; Porter, Katherine E.; Broman, Rachel B.; Rauch, Sheila A. M.; Sexton, Minden B.	69-84	#3996	Was not about accessibility to formal/informal supports during a stressful life event OR not in high income country OR was about Prevalence/Incidence of IPV only OR not intimate partner violence (child-parent dynamic) OR Review/Opinion/Commentary/Conference Abstract	Despite the high rates of military sexual trauma (MST) experienced by service members and veterans, little is known about how contextual features of the MST event or concurrent histories of other interpersonal traumas are associated with diverse clinical presentations. This study examined contextual factors of MST events (number of perpetrators, location of MST, relationship to perpetrator, locat…
417	Bennett 2022	2022	O8 - Re-defining Antenatal Care - development and implementation of IMAP in a Large Tertiary Referral Maternity Service.	Women & Birth	35		10.1016/j.wombi.2022.07.014	Bennett, Mrs Nicole; Haxton, Ms Jennifer	N.PAG-N.PAG	#3588	Was not about accessibility to formal/informal supports during a stressful life event OR not in high income country OR was about Prevalence/Incidence of IPV only OR not intimate partner violence (child-parent dynamic) OR Review/Opinion/Commentary/Conference Abstract	Initial Maternity Assessment and Planning – IMAP The staged roll out of a project to offer all women planning to birth at a large tertiary referral maternity service publicly funded first trimester screening had only just begun when the COVID19 pandemic hit in early 2020. What quickly became apparent was the urgent need for change in the way services were delivered and what ensued was the early i…
418	BennettCattaneo 2011	2011	Describing Intimate Partner Stalking Over Time: An Effort to Inform Victim-Centered Service Provision.	Journal of Interpersonal Violence	26	17	10.1177/0886260511403745	Bennett Cattaneo, Lauren; Cho, Sarah; Botuck, Shelly	3428-3454	#4516	Was not about accessibility to formal/informal supports during a stressful life event OR not in high income country OR was about Prevalence/Incidence of IPV only OR not intimate partner violence (child-parent dynamic) OR Review/Opinion/Commentary/Conference Abstract
419	Benrekassa 2016	2016	Intimate partner violence.	Bulletin Épidémiologique Hebdomadaire		No.22/23		Benrekassa, J.; Jourdan-da Silva, N.; Toutain, S.	381-403	#6048	Was not about accessibility to formal/informal supports during a stressful life event OR not in high income country OR was about Prevalence/Incidence of IPV only OR not intimate partner violence (child-parent dynamic) OR Review/Opinion/Commentary/Conference Abstract	This issue includes 3 articles focusing on intimate partner violence in France. The first article describes the epidemiology of domestic violence in France and in Western countries. It is followed by an article on cost estimation of intimate partner violence and its consequences on children in France in 2012. The last article discusses the characteristics of domestic violence victims consulting a…
420	Bentley 2021	2021	Blood alcohol screening and outcomes in trauma team activation patients at a level 1 trauma centre in New Zealand.	Emergency Medicine Australasia	33	6	10.1111/1742-6723.13797	Bentley, Maria; Ah Yen, Damien; Smith, Alastair; Christey, Grant	1036-1043	#3433	Was not about accessibility to formal/informal supports during a stressful life event OR not in high income country OR was about Prevalence/Incidence of IPV only OR not intimate partner violence (child-parent dynamic) OR Review/Opinion/Commentary/Conference Abstract	Objective: A causal relationship between alcohol consumption and injury exists and the prevalence of harmful alcohol intakes in New Zealand adults is high. The present study investigates compliance to blood alcohol (BA) screening policy and the epidemiological profile and hospital‐related outcomes of trauma team activation (TTA) patients with positive BA at a New Zealand level 1 trauma centre. Me…
421	Beranbaum 2023	2023	Trauma-Informed Yoga: A Capacity Building and Wellness Strengthening Intervention for Female Survivors of Intimate Partner Violence and Affiliative Staff	VIOLENCE AGAINST WOMEN			10.1177/10778012231203002	Beranbaum, S; D'Andrea, W		#6980	Was not about accessibility to formal/informal supports during a stressful life event OR not in high income country OR was about Prevalence/Incidence of IPV only OR not intimate partner violence (child-parent dynamic) OR Review/Opinion/Commentary/Conference Abstract	This evaluation examines the impacts of Exhale to Inhale's trauma-informed yoga (TIY) on stress, somatic complaints, and self-efficacy among female survivors of intimate partner violence (IPV) and affiliated staff in community-based domestic violence agencies. A two-phase study design was employed, the first of which collected data from in-person group classes and the second from remotely taught …
422	Berens 2017	2017	Biological embedding of childhood adversity: from physiological mechanisms to clinical implications	BMC MEDICINE	15		10.1186/s12916-017-0895-4	Berens, AE; Jensen, SKG; Nelson, CA		#2089	Was not about accessibility to formal/informal supports during a stressful life event OR not in high income country OR was about Prevalence/Incidence of IPV only OR not intimate partner violence (child-parent dynamic) OR Review/Opinion/Commentary/Conference Abstract	Background: Adverse psychosocial exposures in early life, namely experiences such as child maltreatment, caregiver stress or depression, and domestic or community violence, have been associated in epidemiological studies with increased lifetime risk of adverse outcomes, including diabetes, heart disease, cancers, and psychiatric illnesses. Additional work has shed light on the potential molecular…
423	Berenson 2015	2015	Rejection Sensitivity, Perceived Power, and HIV Risk in the Relationships of Low-Income Urban Women	Women & Health	55	8	10.1080/03630242.2015.1061091	Berenson, Kathy R, PHD; Paprocki, Christine, MA; Thomas Fishman, Marget, BA; Bhushan, Devika, MD; El-Bassel, Nabila, DSW; Downey, Geraldine, PHD	900-920	#3231	Was not about accessibility to formal/informal supports during a stressful life event OR not in high income country OR was about Prevalence/Incidence of IPV only OR not intimate partner violence (child-parent dynamic) OR Review/Opinion/Commentary/Conference Abstract	The psychological processes associated with HIV infection in long-term relationships differ from those operative in casual sexual encounters, and relatively little research has considered the aspects of personality applicable in the ongoing heterosexual relationships in which women are at greatest risk. Sensitivity to rejection has been linked with efforts to prevent rejection at a cost to the se…
424	Berenz 2018	2018	A Multimodal Study of Childhood Trauma and Distress Tolerance in Young Adulthood.	Journal of Aggression, Maltreatment & Trauma	27	7	10.1080/10926771.2017.1382636	Berenz, Erin C.; Vujanovic, Anka; Rappaport, Lance M.; Kevorkian, Salpi; Gonzalez, Rose Emily; Chowdhury, Nadia; Dutcher, Christina; Dick, Danielle M.; Kendler, Kenneth S.; Amstadter, Ananda	795-810	#3964	Was not about accessibility to formal/informal supports during a stressful life event OR not in high income country OR was about Prevalence/Incidence of IPV only OR not intimate partner violence (child-parent dynamic) OR Review/Opinion/Commentary/Conference Abstract	Individuals with a history of childhood trauma experience deficits in emotion regulation. However, few studies have investigated childhood trauma and both perceived (i.e., self-report) and behavioral measures of distress tolerance. The current study evaluated associations between childhood trauma (i.e., physical abuse, sexual abuse, and witnessing family violence) and measures of perceived (Distr…
425	Berg 2017	2017	The role of substance use coping in the relation between childhood sexual abuse and depression among methamphetamine users in South Africa.	Psychological Trauma: Theory, Research, Practice & Policy	9	4	10.1037/tra0000207	Berg, Martha K.; Hobkirk, Andréa L.; Joska, John A.; Meade, Christina S.	493-499	#4248	Was not about accessibility to formal/informal supports during a stressful life event OR not in high income country OR was about Prevalence/Incidence of IPV only OR not intimate partner violence (child-parent dynamic) OR Review/Opinion/Commentary/Conference Abstract	Objective: Childhood sexual abuse (CSA) is a critical global health issue associated with poor psychosocial outcomes. Individuals with CSA histories are at risk for drug use, which is a growing problem in the Western Cape of South Africa. The present study of methamphetamine users in this region examined whether substance use coping, a contextually relevant type of avoidance-based coping, mediate…
426	Berg 2019	2019	The interpersonal context of depression and violent behavior: A social psychological interpretation.	Aggressive Behavior	45	4	10.1002/ab.21832	Berg, Mark T.; Rogers, Ethan M.; Liu, Weiwei; Mumford, Elizabeth A.; Taylor, Bruce G.	437-449	#3846	Was not about accessibility to formal/informal supports during a stressful life event OR not in high income country OR was about Prevalence/Incidence of IPV only OR not intimate partner violence (child-parent dynamic) OR Review/Opinion/Commentary/Conference Abstract	Depression is a particularly prevalent form of psychopathology affecting millions of individuals worldwide. It is associated with a variety of adverse social and behavioral outcomes. Numerous observational studies have found that depressed individuals have significantly elevated rates of interpersonal violence. As of now, the social mechanisms that explain the association between depression and v…
427	Berg 2021	2021	Opportunities to improve sleep of children exposed to interpersonal violence: A social-ecological perspective.	Children & Youth Services Review	127		10.1016/j.childyouth.2021.106082	Berg, Kristen A.; Francis, Meredith W.; Ross, Kristie; Spilsbury, James C.	N.PAG-N.PAG	#3979	Was not about accessibility to formal/informal supports during a stressful life event OR not in high income country OR was about Prevalence/Incidence of IPV only OR not intimate partner violence (child-parent dynamic) OR Review/Opinion/Commentary/Conference Abstract	• Ongoing social and environmental stress disrupts sleep for children after trauma. • Tangible changes to children's post-trauma environments may promote better sleep. • Changing rooms, changing noise or light levels, and bed-sharing are examples. • Individual agency to change sleep environments may be key for better sleep. • Positive sleep environment change occurs at multiple ecological levels.…
428	Berg 2022	2022	COVID-19 effects on women?s home and work life, family violence and mental health from the Women?s Health Expert Panel of the American Academy of Nursing	NURSING OUTLOOK	70	4	10.1016/j.outlook.2022.05.001	Berg, JA; Woods, NF; Shaver, J; Kostas-Polston, EA	570-579	#1841	Was not about accessibility to formal/informal supports during a stressful life event OR not in high income country OR was about Prevalence/Incidence of IPV only OR not intimate partner violence (child-parent dynamic) OR Review/Opinion/Commentary/Conference Abstract	Background: The COVID-19 pandemic exaggerated women's roles in families as primary caretakers and overseers of family health. This is compounded by possi-ble loss of work and resultant loss of health insurance.Purpose: We examine how pandemic-related factors have altered women's roles and created stressors challenging stress adaptation and typical coping strate-gies, including how registered nurs…
429	Berg 2022	2022	Women's sexual/reproductive health and access challenges amid COVID-19 pandemic.	Nursing Outlook	70	2	10.1016/j.outlook.2022.01.003	Berg, Judith A.; Shaver, Joan; Woods, Nancy Fugate; Kostas-Polston, Elizabeth A.	238-246	#3333	Was not about accessibility to formal/informal supports during a stressful life event OR not in high income country OR was about Prevalence/Incidence of IPV only OR not intimate partner violence (child-parent dynamic) OR Review/Opinion/Commentary/Conference Abstract	• COVID-19 pandemic has exaggerated many inequities normatively experienced by women. • Proportionately more women occupy lower-wage and frontline work positions with limited flexibility for pandemic-driven events. • Enforced stay-at-home orders compounded by work from home or employment loss amplified family violence. • Pandemic-related worries magnified mental health challenges for women. • Unp…
430	Berger 2016	2016	The mental health of male victims and their children affected by legal and administrative partner aggression	Aggressive Behavior	42	4	10.1002/ab.21630	Berger, Joshua L; Douglas, Emily M; Hines, Denise A	346-361	#1339	Was not about accessibility to formal/informal supports during a stressful life event OR not in high income country OR was about Prevalence/Incidence of IPV only OR not intimate partner violence (child-parent dynamic) OR Review/Opinion/Commentary/Conference Abstract	The authors recently developed a psychometrically valid measure of legal and administrative (LA) intimate partner violence (IPV) victimization (Hines, Douglas, & Berger, 2014). The current article explores the impact of actual and threatened LA aggression on the mental health of male physical IPV victims and their children. In the current study, a sample of 611 men who sought help after experienc…
431	Bergin 2022	2022	Describing Nonfatal Intimate Partner Strangulation Presentation and Evaluation in a Community-Based Hospital: Partnerships Between the Emergency Department and In-House Advocates.	Journal of Head Trauma Rehabilitation	37	1	10.1097/HTR.0000000000000742	Bergin, Audrey; Blumenfeld, Elizabeth; Anderson, Jocelyn C.; Campbell, Jacquelyn C.; Patch, Michelle	2024-05-14	#3389	Was not about accessibility to formal/informal supports during a stressful life event OR not in high income country OR was about Prevalence/Incidence of IPV only OR not intimate partner violence (child-parent dynamic) OR Review/Opinion/Commentary/Conference Abstract	Objective: To describe characteristics of strangulation, and associated medical care, documentation, and injuries of women after nonfatal intimate partner strangulation (NF-IPS) who present for care to a community-based emergency department (ED) with an associated intimate partner violence (IPV) advocacy program between 2008 and 2016. Setting, Design, and Participants: A retrospective review of 3…
432	Bergman 1991	1991	A 5-year follow-up study of 117 battered women.	American Journal of Public Health	81	11	10.2105/AJPH.81.11.1486	Bergman B; Brismar B	1486-1489	#5388	Was not about accessibility to formal/informal supports during a stressful life event OR not in high income country OR was about Prevalence/Incidence of IPV only OR not intimate partner violence (child-parent dynamic) OR Review/Opinion/Commentary/Conference Abstract	This paper reports register data concerning somatic and psychiatric hospital care on 117 battered women who were identified in a surgical emergency department and offered a treatment program. Data were collected during a period of 10 years before to 5 years after the battering in question. It was concluded that the battered woman seeks hospital care much more than the average woman of the same ag…
433	Bergman 2014	2014	Interparental Aggression and Adolescent Adjustment: The Role of Emotional Insecurity and Adrenocortical Activity.	Journal of Family Violence	29	7	10.1007/s10896-014-9632-3	Bergman, Kathleen; Cummings, E.; Davies, Patrick	763-771	#4559	Was not about accessibility to formal/informal supports during a stressful life event OR not in high income country OR was about Prevalence/Incidence of IPV only OR not intimate partner violence (child-parent dynamic) OR Review/Opinion/Commentary/Conference Abstract	Adolescents exposed to interparental aggression are at increased risk for developing adjustment problems. The present study explored intervening variables in these pathways in a community sample that included 266 adolescents between 12- and 16-years-old ( M = 13.82; 52.5 % boys, 47.5 % girls). A moderated mediation model examined the moderating role of adrenocortical reactivity on the meditationa…
434	Berkowitz 2021	2021	Evaluation of a social determinants of health screening questionnaire and workflow pilot within an adult ambulatory clinic.	BMC Family Practice	22	1	10.1186/s12875-021-01598-3	Berkowitz, Rachel L.; Bui, Linh; Shen, Zijun; Pressman, Alice; Moreno, Maria; Brown, Stephanie; Nilon, Anne; Miller-Rosales, Chris; Azar, Kristen M. J.	2024-01-14	#3429	Was not about accessibility to formal/informal supports during a stressful life event OR not in high income country OR was about Prevalence/Incidence of IPV only OR not intimate partner violence (child-parent dynamic) OR Review/Opinion/Commentary/Conference Abstract	Background: There is increased recognition in clinical settings of the importance of documenting, understanding, and addressing patients' social determinants of health (SDOH) to improve health and address health inequities. This study evaluated a pilot of a standardized SDOH screening questionnaire and workflow in an ambulatory clinic within a large integrated health network in Northern Californi…
435	Berlanda 2019	2019	Addressing Risks of Violence against Healthcare Staff in Emergency Departments: The Effects of Job Satisfaction and Attachment Style.	BioMed Research International			10.1155/2019/5430870	Berlanda, Sabrina; Pedrazza, Monica; Fraizzoli, Marta; de Cordova, Federica	2024-01-12	#3886	Was not about accessibility to formal/informal supports during a stressful life event OR not in high income country OR was about Prevalence/Incidence of IPV only OR not intimate partner violence (child-parent dynamic) OR Review/Opinion/Commentary/Conference Abstract	Violence in the workplace is one of the most serious issues affecting the healthcare sector. The incidence of violent behaviour towards healthcare workers is increasing worldwide. It is difficult to assess the extent of the problem, however, as violent incidents are underreported. In fact, many doctors and nurses see violence—perpetrated primarily by patients and visitors (friends and relatives o…
436	Berlit 2017	2017	Changes in birth-related pain perception impact of neurobiological and psycho-social factors.	Archives of Gynecology & Obstetrics	296	6	10.1007/s00404-017-4605-4	Berlit, Sebastian; Lis, Stefanie; Häfner, Katharina; Kleindienst, Nikolaus; Baumgärtner, Ulf; Treede, Rolf-Detlef; Sütterlin, Marc; Schmahl, Christian	N.PAG-N.PAG	#5278	Was not about accessibility to formal/informal supports during a stressful life event OR not in high income country OR was about Prevalence/Incidence of IPV only OR not intimate partner violence (child-parent dynamic) OR Review/Opinion/Commentary/Conference Abstract	Purpose: To analyse post-partum short- and long-term pain sensitivity and the influence of endogenous pain inhibition as well as distinct psycho-social factors on birth-related pain.Methods: Pain sensitivity was assessed in 91 primiparous women at three times: 2-6 weeks before, one to 3 days as well as ten to 14 weeks after childbirth. Application of a pressure algometer in combination with a col…
437	Berman 1996	1996	Growing up amid violence: a critical narrative analysis of children of war and children of battered women.					Berman HA	357 p	#5756	Was not about accessibility to formal/informal supports during a stressful life event OR not in high income country OR was about Prevalence/Incidence of IPV only OR not intimate partner violence (child-parent dynamic) OR Review/Opinion/Commentary/Conference Abstract	Throughout the world, many children are growing up amid some form of violence. It is only in recent years that the health implications of exposure to violence have begun to be examined. Still, little research has been conducted with children who witness violence, and, as a group, their voices have been relatively silent. The purposes of this nursing study were to examine how children who grow up …
438	Bermea 2021	2021	Staff Perspectives Regarding the Influence of Trauma on the Intimate Partnering Experiences of Adolescent Mothers in Residential Foster Care: C & A	Child & Adolescent Social Work Journal	38	3	10.1007/s10560-020-00678-0	Bermea, Autumn M; Rueda, Heidi Adams; Gonzalez-Pons, Kwynn M	283-294	#1659	Was not about accessibility to formal/informal supports during a stressful life event OR not in high income country OR was about Prevalence/Incidence of IPV only OR not intimate partner violence (child-parent dynamic) OR Review/Opinion/Commentary/Conference Abstract	Adolescent girls in foster care are disproportionately vulnerable to pregnancy and parenthood. These experiences of motherhood might be partially attributable to experiences of trauma, including sexual trauma. Trauma, particularly related to domestic violence and sexual abuse, have been linked to subsequent struggles in intimate relationships, such as dating violence or engagement in unsafe sexua…
439	Bermudez 2019	2019	Converging drivers of interpersonal violence: Findings from a qualitative study in post-hurricane Haiti	Child Abuse & Neglect	89		10.1016/j.chiabu.2019.01.003	Bermudez, Laura Gauer; Stark, Lindsay; Bennouna, Cyril; Jensen, Celina; Potts, Alina; Kaloga, Inah Fatoumata; Tilus, Ricardo; Buteau, Jean Emmanuel; Marsh, Mendy; Hoover, Anna; Williams, Megan Laughlin	178	#1532	Was not about accessibility to formal/informal supports during a stressful life event OR not in high income country OR was about Prevalence/Incidence of IPV only OR not intimate partner violence (child-parent dynamic) OR Review/Opinion/Commentary/Conference Abstract	Objective Interpersonal violence affecting women and children is increasingly recognized as a public health priority in humanitarian emergencies. Yet, research and intervention efforts have been fragmented across gender-based violence and child protection sectors. Using data from the Transforming Households: Reducing Incidence of Violence in Emergencies (THRIVE) project, this study sought to qual…
[truncated: 4,789 more rows]

## Sheet: Table_B_Full_Text_Scrn_Exc_126
Table B_Excluded Articles from Full Text Screening and notes on reasons for exclusion (n=126)
#	Author	Published Year	Title	Journal	Volume	Issue	Pages	Authors	Accession Number	DOI	Covidence #	Notes regarding exclusion	Abstract
[truncated: 126 more rows]

## Sheet: Table_C_Full_Text_Scrn_Inc_74
Table C_Included Articles post Full Text Screening (n=74)
#	Study	Published Year	Title	Journal	Volume	Issue	Pages	Authors	DOI	Ref	Covidence #	Notes	Abstract
[truncated: 74 more rows]
