# Supplementary material for: Exploring access to health and social supports for intimate partner violence (IPV) survivors during stressful life events (SLEs)—A scoping review
Source: PLoS One. 2024 Dec 2;19(12):e0313613. doi: 10.1371/journal.pone.0313613 (PMC11611170; doi:10.1371/journal.pone.0313613)
Supplement: S2 Table — (XLSX) [file pone.0313613.s005.xlsx]

## Sheet: Extracted Data
Table 3. Data Extracted from Eligible studies
Study #	Covidence #	Study ID	Title	Reviewer Name	Date of Extraction	Study ID	Title	Lead author contact details	Notes	Aim of study	Study design	Start date	End date	Geography (country, region etc.)	Study funding sources	Possible conflicts of interest for study authors	Type of Stressful Life Event	Participant type (check all that apply)	Type of supports (formal/informal) being accessed/provided	Population description (additional information)	Sample Size of Participants:	total sample size Survivors of IPV	total sample size Service Providers	average/mean age of sample size Survivors of IPV	average/mean age of sample size Service Providers	number of women Survivors of IPV	number of women Service Providers	average/mean age of women Survivors of IPV	average/mean age of women Service Providers	number of men Survivors of IPV	number of men Service Providers	average mean age of men Survivors of IPV	average mean age of men Service Providers	Inclusion/Exclusion criteria	Method of recruitment of participants	Method of data collection	Key themes that emerged from qualitative analysis	Barriers	Facilitators	Lessons Learned/Recommendations	Quantitative results from the study	Additional information
1	7396	Fothergill 1999	An Exploratory Study of Woman Battering in the Grand Forks Flood Disaster: Implications for Community Responses and Policies	Dina Idriss-Wheeler/Xaand Bancroft	August 2024	https://journals-sagepub-com.proxy.bib.uottawa.ca/doi/pdf/10.1177/028072709901700105	An Exploratory Study of Women Battering in the Grand Forks Flood Disaster: Implications for Community Responses and Policies	Alice Fothergill			Other: Case Study	1999		Grand Forks, North Dakota and East Grand Forks Minnesota, US	None to Report	None to Report	Natural disaster (hurricane, flood, earthquake)	Survivors of IPV	Formal and Informal	No sub-groups, both women in case study were White		2												A case study of women who were part of a larger study.	Voluntary	Interviews	Increase in demand but decrease in outreach Services (legal, crisis counseling, obtaining protection orders - there was an increase in protection orders Abuse continues post relationsihp	increase in employee workload (volunteer hours decreased during the time). Infrastructure loss because of flood - trying to find viable housing (i.e., local motels) + competing with most residents in the city who also needed shelter b.c. of loss of houses due to floods. Women who did not have any resources, called perpetrators for assistance during the disaster, leading them to to abuse relations…	Financial stability - able to leave immediately after the abuse began - something many can't. Personal growth and resilience from event - puts things into perspectve Disasters can provide both financially and psycologically, an opportunity to leave an abusive relationship	increase in demand for services during and after a disaster Suggest need to be provided with resources during disasters They should be included n community disaster planning to ensure the systems are aware and sensitive to IPV
2	7395	Houghton et al. (2010)	"If There Was a Dire Emergency, We Never Would Have Been Able to Get in There”: Domestic Violence Reporting and Disasters	Dina Idriss-Wheeler/Xaand Bancroft	August 2024	file:///Users/dinaidriss-wheeler/Desktop/houghton-et-al-2010-if-there-was-a-dire-emergency-we-never-would-have-been-able-to-get-in-there-domestic-violence.pdf	“If There Was a Dire Emergency, We Never Would Have Been Able to Get in There”: Domestic Violence Reporting and Disasters	Rosalind Houghton		This paper sets out to fill this gap by answering four key research questions: 1. Did domestic violence reporting increase in Timaru during the June 2006 snowstorm disaster? 2. If so, were there any commonalities in the cases presenting to domestic violence agencies? 3. What planning or policy was in place to meet the needs of domestic violence victims during the disaster? 4. Have any changes bee…	Other: Case Study	2008	2008	Timaru, New Zealand			Natural disaster (hurricane, flood, earthquake)	Service/support providers	Formal	7 semi-structured interviews (not sure how many services providers and survivors)			7												Other: NO explanation	Interviews	reduction in number of reported cases by Women's Refuge at beginning (power and phones down), once restored, doubled in monthly average. Increase in intensity and frequency of violence Not cause of increased violence, but trigger/exacerbation of existing ...so maybe not more abused, but rather more reporting...	SLE leads to stress from cost of event (damage by snow, loss of income from not leaving house to go to work, children stuck at home as can't go to school or can't have access to electronics b.c.p power lines down) Extra work to recover from such an event, particularly rural areas Isolation (lack of telecommunications, blocked roads) + general uncertainty lack of information about emergency manage…	Having access to resources during natural disasters (i.e., disaster aid for ticket/money to leave) - financial resources	Need better communication among responders as part of response to disasters.
3	7139	Bomsta 2023	Organizational Resilience of Intimate Partner Abuse Nonprofits During the COVID-19 Pandemic	Dina Idriss-Wheeler/Xaand Bancroft	July 2024	PAGE 197	Organizational Resilience of Intimate Partner Abuse Nonprofits During the COVID-19 Pandemic	Heather Bomsta		We examined eight IPA nonprofits in a Midwestern state during the COVID– 19 pandemic, interviewing both managers and frontline staff. We hope our adapted model can be used by researchers and practitioners to better understand and evaluate OR not only in IPA agencies, but all nonprofits	Qualitative research			United States			COVID-19/pandemic	Service/support providers	Formal	Our eight participating organizations represent a spectrum of IPA agencies, from smaller, rural programs, to mid-sized suburban agencies to some of the largest IPA agencies/programs; our sample comprises roughly 16% of all IPA agencies in the state We wanted manager perspectives of challenges and responses, as well as front-line staff opinion about the actual impact of the changes, so we intervie…			18		37		17								Phone	Interviews		However, initially grantmakers also hampered agency agility through complicated application processes, long lead-times in receiving funding and through existing grant provisions requiring in-person service provision. Changes by grantmakers to streamline processes and loosen restrictions aided agency adaptation. TECHNOLOGY - Telehealth was not seen as a panacea, however. Some participants worried …	Grants for hazard pay for in-person staff, pandemic-related supplies (PPE, cleaning supplies, etc.), and technology (laptops for remote staff, tech for clients without access) were extremely helpful for our sample of agencies, increasing the range of adaptation options open to them. Private donations from individual donors and small businesses are important to IPA agencies; such funds are often u…	Future research should look at the widespread technology adoption by IPA agencies during this period to better understand its benefits and any drawbacks, especially regarding whether it impacts relationship-building between advocates and clients. Research on telehealth in general may be applicable, but given the traumatic nature of IPA, specific research may be warranted. Research should also eva…
4	7065	Mantler 2024	Resilience is more than Nature: An Exploration of the Conditions that Nurture Resilience Among Rural Women who have Experienced IPV	Dina Idriss-Wheeler/Xaand Bancroft	July 2024	https://doi.org/10.1007/s10896-022-00479-2	Resilience is more than Nature: An Exploration of the Conditions that Nurture Resilience Among Rural Women who have Experienced IPV	Tara Mantler - tara.mantler@uwo.ca	N/A	• The purpose of this study was to explore how rural women experiencing IPV cultivate resilience. • The purpose of this study was to explore how rural women experiencing IPV cultivate resilience, the ability to survive and thrive in spite of adversity, and the environmental of IPV.	Other: cross-sectional qualitative study used interpretive description, a pragmatic qualitative approach that is both constructivist and naturalist, to generate knowledge relevant to applied disciplines.	November 2020	January 2021	Canada (Ontario)	This work was supported by SSHRC Insight Development Grant.	The authors have no conflicts of interest to declare.	COVID-19/pandemic	Both IPV and support providers (informal or formal)	Formal: service providers (SP)	Survivors: • 60% of participants achieving a college or university-level education • five women working part-time, four working full-time, four being unemployed, and one woman identifying as self-employed average annual household income • • after taxes varied greatly among women, ranging from $15,000 to $110,000 Canadian dollars (CAD) • 65% of this sample identified as heterosexual, 29% as bisexu…		14	12	ages ranged from 18 to 57 years old (M = 34.86 years, SD = 9.31)	age range of 27 to 59 years old (M = 42.25, SD = 11.73)	14	12	ages ranged from 18 to 57 years old (M = 34.86 years, SD = 9.31)	age range of 27 to 59 years old (M = 42.25, SD = 11.73)	N/A	N/A	N/A	N/A	Inclusion - Survivors • women • live in a rural area in Ontario • identify as resilient; • have experienced IPV and survived • have access to a safe computer/telephone. Inclusion - Service providers • have worked at an Ontario rural women’s shelter for a minimum of six months	Other: • combination of purposive and snowball sampling was used to recruit rural women experiencing IPV and service providers from rural women’s shelters to gain perspectives on IPV from multiple lenses (i.e., those who have experienced IPV and those providing support). • Study information was posted on Kijiji sites in rural areas • Study information was emailed to rural women’s shelters.	Other: Interviews Individual, semi-structured interviews were conducted at two time-points, approximately four months apart. The data collection and analysis process were guided by Guba and Lincoln’s (1989) and Thorne et al. (1997) principles of auditability, fit, dependence, and transferability.	1) inner strength 2) transitioning to a positive mindset 3) unhelpful help 4) COVID-19: more and less time 5) rural communities: a double-edged sword.	Service providers often described these SYSTEMATIC BARRIERS as stemming from a fundamental lack of understanding about IPV - NEGATIVE ATTITUDE OF OTHER INTERSECTING SYSTEMS - POLICE AND CRIMINAL JUSTICE FAILURE TO TAKE SURVIVOR SAFETY CONCERNS SERIOUSLY COVID-19 Barriers to resilience because ISOLATED BY ABUSERS and LIMITED ACCESSIBILITY TO SUPPORTS leaving them with no opportunity to covertly en…	Inner strength and actively living from a place of integrity a key source of resilience in the context of IPV ONGOING CONNECTION WITH INFORMAL SUPPORT SYSTEM IN TIMES OF NEED HAS TO STEM FROM ONESELF MENTAL RESISTANCE TO DOUBT TO CULTIVATE RESILIENCE POSITIVE MINDSET TO THRIVE AND NOT ONLY SURVIVing using affirmations, a practical tool taught through counselling, helped them keep their own value …	N/A	N/A	N/A
5	7064	Leat 2024	Living in an Intimate Partner Violence Shelter During a Pandemic: Perspectives from Advocates and Survivors	Dina Idriss-Wheeler/Xaand Bancroft	July 2024	https://doi.org/10.1080/26408066.2024.2308828© 2024 Taylor & Francis	Living in an Intimate Partner Violence Shelter During a Pandemic: Perspectives from Advocates and Survivors	Sarah Leat - srrbnsn2@memphis.edu		The purpose of this study was to understand the experiences of survivors and advocates living and working in an IPV shelter in North Texas and the impacts of evolving shelter policies and procedures early in the COVID-19 pandemic.	Other: • qualitative phenomenological design	summer of 2020	summer of 2020	North Texas (United States)	National Institute for Transportation and Communities for funding this project	No potential conflict of interest was reported by the author(s).	COVID-19/pandemic	Both IPV and support providers (informal or formal)	Formal: intimate partner violence (IPV) shelter staff	Table 1. Advocate demographics (n = 10). Characteristics N % Shelter Location Suburban 7 70% Rural 3 30% Gender Female 8 80% Male 2 20% Race Caucasian 4 40% Latinx 3 30% Black/African American 2 20% Multiracial 1 10% Position Title Crisis intervention specialist 4 40% Case manager 4 40% Shelter director 1 10% Counselor 1 10% Length of Time in Position Longer than one year 5 50% One year 2 20% Les…		10	10	average age - 37.4 years old	N/A	8	10	N/A	N/A	2	0	N/A	N/A	Inclusion: • advocates and ten survivors were from four IPV shelters in the North Texas area	Other: • paper flyers • e-mails sent on agency listserv	Interviews	1) Vacillating views of isolation 2) Unpredictability at the shelter 3) Environmental stressors 4) Mobility challenges.	lockdowns - ISOLATING/TRAPPED POLICIES - prevented connection between survivor residents (in person needed supports) ISOLATION FOR SURVIVORS UNPREDICTABILITY OF POLICIES - HOW TO RESPOND TO PANDEMIC IN TERMS OF OCCUPANCY AND STAFFING - CONTINUED CHANGES IN POLICIES that led to REDUCED CAPACITY and NOT ENOUGH STAFF + SICK STAFF+ NEW STAFF BC OF COVID INFECTIONS LESS WILLING TO COME TO SHELTER BC O…	Lockdowns - SAFE FROM COVID-19 GIVING OUTDOOR SPACES TO WALK AND BE OUSIDE WHERE SAFE. Shelter providing TRANSPORTATAIOn			Future research should evaluate the lessons learned from the varying responses of shelter staff to the coronavirus pandemic at different points in order to develop a comprehensive, evidence-based response should a public health crisis or natural disaster present in the future
6	7049	Randell 2023	COVID-19 Pandemic Impact on United States Intimate Partner Violence Organizations: Administrator Perspectives	Dina Idriss-Wheeler/Xaand Bancroft	July 2024	https://doi.org/10.1007/s10896-023-00641-4	COVID-19 Pandemic Impact on United States Intimate Partner Violence Organizations: Administrator Perspectives	Kimberly A. Randell		This study aimed to explore administrative perspectives on the impacts of the COVID-19 pandemic on United States regional and national IPV service organizations	Qualitative research			United States	his study was funded by a cooperative agreement from the Centers for Disease Control and Prevention (NU38OT000282). Dr. Ragavan is supported by the National Center for Advancing Translational Sciences University of Pittsburgh KL2 (TR001856; Rubio). Dr. Randell is supported by the Eunice Kennedy Shriver National Institute of Child Health and Human Development (K23HD098299)	None to report	COVID-19/pandemic	Service/support providers	Formal				35												Other: We identified potential participants initially using the study team’s connections, relying in particular on Futures Without Violence, a national advocacy organization with extensive connections	Interviews	We identified four key themes: (1) COVID-19 worsened pre-existing challenges and created new challenges at multiple levels within IPV organizations; (2) IPV organizations initiated multi-level initiatives to support IPV survivors, their staff, their organization, and their member/partner agencies; (3) Organizations identified changes to continue beyond the pandemic; and (4) Systemic racism compou…	COMMUNICATION barriers/information gaps CONTINUOUSLY CHANGING PH MANDATES FINANCIAL CHALLENGES and issues accessing supports INFLEXIBLE FUNDING supporting RURAL clients HOUSING availability - needed to place in hotels and support with wrap around services rapid transition to virtual services - issues for marginalized communities (i.e., disabled, translation services bc of language, technology ina…	Virtual spaces as opportunities to connect. Some of the ways in which we’ve been able to help is to continue to create connection points. . We were hosting just-drop-in meetings like virtual spaces like this where somebody can just drop in and be able to have a conversation with somebody else about something you were struggling with, or just to build connection. . we’ve been able to provide even …
7	7041	Pedersen 2023	Partnerships between police and GBV service providers in remote, rural, and island communities in northern Scotland before and during COVID-19	Dina Idriss-Wheeler/Xaand Bancroft	July 2024	https://academic-oup-com.proxy.bib.uottawa.ca/policing/article/doi/10.1093/police/paad045/7233208?login=true&token=	Partnerships between police and GBV service providers in remote, rural and island communities in northern Scotland before and during COVID-19	Sarah Pedersen		An interpretivist approach was employed since pre-existing knowledge and participant experiences were used to understand the reality of partnership working between police and third-sector organiza- tions.	Qualitative research	N/A	N/A	Scotland	None to report	None to report	COVID-19/pandemic	Service/support providers	Formal (police and service providers)	Of these 15, 10 participants represent police officers and 5 participants repre- sent GBV third-party service providers.			15												Other: Police officer participants were recruited through Police Scotland’s Strategy, Insight, and Engagement Office. Overall, 10 officers were recruited: six female and four male officers.	Interviews	- geographical challenges of policing in rural/remote more challenging during COVID-19 - Stay at home orders -closing down of ferry and air services (transportation) -GBV special task forces in large cities, less likely to travel around the country to remote/rural regions, relying on local police -	- However, in remote and rural communities, local policing was already reliant on very small teams, which were heavily impacted during the pandemic whenever an officer became ill or had to isolate. This meant officers were required to deal with situations in remote locations without back up, sometimes in areas where even radio signals failed. - it became even more difficult for victims to gain ac…	- the flexibility of approach adopted by police officers on the ground, particularly when supporting vulnerable victims in remote areas. Officers shared stories of working with both third-sector organizations and concerned family and friends to offer victims a safe way of talking to the police and gaining support— here ‘safe’ relates to both concerns about a perpe- trator of abuse and about socia…	is the need for more training related to GBV, particularly CPD training, for non-specialist officers based in remote, rural, and island communities. he move to video- conferencing and telephone support was hailed as a positive move in an area where travel to meetings can be difficult and expensive and police presence can be limited, especially for those on remote islands. The trialling of videoco…
8	7016	Pfitzner 2023	Locked out or let in? Learning from victim- survivors' remote help-seeking experiences during COVID-19	Dina Idriss-Wheeler/Xaand Bancroft	July 2024	https://doi.org/10.1332/23986808Y2023D000000007	Locked out or let in? Learning from victim-survivors’ remote help-seeking experiences during COVID-19	Naomi Pfitzner		The experiences and expertise of victim-survivors, using findings from an Australian study that investigated victim-survivors’ use of DFV services during lockdowns.	Qualitative research	May 2022	June 2022	Australia	None to report	None to report	COVID-19/pandemic	Survivors of IPV																	Other: The survey was delivered via the Qualtrics platform and ran for a six-week period during May and June 2022. Information about the study was distributed on social media outlets, through the Monash Gender and Family Violence Prevention Centre network, and by providing information about the survey directly to relevant organisations	Survey/questionnaire		stay home’ orders, the closure of workplaces, schools and childcare facilities as well as the widespread transition to working from home impacted access lack of PRIVACY/CONFIDENTIALITY in homes and need to leave the house to seek support as a key challenge to help-seeking - perpetrator at home or family at home Lack of SAFETY ISOLATION - no family or social support TECHNOLOGY AND REMOTE ACCESS Po…	TECHNOLOGY AND REMOTE ACCESS - increased accessibility to services for some - over phone - removed preexisting barriers due to operational hours (more flex hours/weekends) - removed geographical barriers - fear of being seen publicly accessing formal supports - ability to text if could not talk out loud - NEED FOR CULTURAL AWARENESS WHEN RESPONDING - OUTSIDE PURVIEW OF THIS STUDY - VIOLENCE BETWE…
9	7013	Cunha 2024	Domestic violence professionals in Portuguese shelters: navigating challenges amidst the COVID-19 pandemic	Dina Idriss-Wheeler/Xaand Bancroft	July 2024	ttps://doi.org/10.1080/13691457.2024.2323945	Domestic violence professionals in Portuguese shelters: navigating challenges amidst the COVID-19 pandemic	Ana Cunha		This study investigates the experiences of professionals working in shelters in Portugal and their responses to domestic violence within the context of the COVID-19 pandemic.	Qualitative research	March 2021	May 2021	Portugal	is work was supported by the Foundation for Science and Technology (FCT) through the Portuguese State Budget (UIDB/PSI/01662/2020); and a Ph.D. fellowship awarded to Ana Cunha (Ref. 2020.10255.BD, DOCTORATES 4 COVID- 19) co-funded by the FCT and the European Social Fund (FSE) Program.	None to report	COVID-19/pandemic	Service/support providers	Formal (Shelters)	30 professionals working in domestic vio- lence shelter			30				27								Other: CIG supplied a list of the 51 organisations overseeing shelters, along with their elec- tronic contact details. As the contact information remained consistent for institutions managing both emergency and long-term shelters, we extended 51 invitations for participation in this study (18 emergency, 24 long-term, and 9 both), achieving a response rate of 51% (n = 26). The remaining institutio…	Interviews	Qualitative interviews on domestic violence shelter professionals during COVID-19 unveiled three main challenges: (1) Supporting Victims During the Pandemic, (2) Managing Shelter Limitations, and (3) Ensuring Staff Well-Being. Detailed insights with direct quotations follow	Challenge to Supporting victims during the pandemic - increase risk for victims and decrease in requests. - ISOLATION - Participants observed victims spending more time with abusers, lacking validation and assistance, heightening vulnerability. Confinement, they noted, reduced social support, increasing stress from homeschooling, job loss, and income reduction, potentially leading to conflicts es…	To keep victims safe - shelters ensured single-room assignments, mandated mask use outside bedrooms, restricted shared spaces, disallowed children from sharing toys, and prepared and ate meals separately Used alternative and new approaches (i.e., switching to support by phone) STAFF strateiges - Amid the pandemic, directors and coordinators prioritised the well-being of professionals and staff in…	Further research will be essential to comprehend and analyse the long-term ramifications of the pandemic on shelter responses to domestic violence within a post-pandemic setting. By continuing to research and analyse the impact of the pandemic on domestic violence responses, we can develop a better understanding of this issue and work towards more effective solutions to support survivors.
10	7009	Fuchsel 2024	Immigrant Latinas' Experiences with Intimate Partner Violence, Access to Services, and Support Systems During a Global Health Crisis (COVID-19)	Dina Idriss-Wheeler/Xaand Bancroft	July 2024	https://doi.org/10.1007/s10896-023-00515-9	Immigrant Latinas’ Experiences with Intimate Partner Violence, Access to Services, and Support Systems During a Global Health Crisis (COVID-19)	Catherine L. Marrs Fuchsel		This study examines immigrant Latinas’ (ILs’) help-seeking behaviors, types of support systems, and access to intimate partner violence (IPV) services during a global health crisis (COVID-19) at a community-based agency in a North eastern state	Qualitative research	October 2021	November 2021	United States			COVID-19/pandemic	Survivors of IPV	Formal and Informal			19		37.36		19								We chose this type of sampling method because we were interested in targeting participants from Progreso Latino, Inc., the community-based partner. Necessarily, all participants recruited would be ILs who received some type of service (e.g., education, case management, legal advo cacy or clinical services) from the AYUDAME Domestic Violence Program at the community-based agency within the past 1–…	Other: worked with professional staff in the AYUDAME Domestic Violence Program to recruit 19 ILs who reported being in an IPV-related relationship and who received some type of legal service and advocacy con ducted in the participant’s preferred language: Spanish and/ or English During the initial recruitment period, printed flyers and e-flyers about the study were cir culated to potential partic…	Other	The major identified themes included: (a) Intimate Partner Violence Experiences During the Pandemic (b) Types of Support Systems (e.g., Informal and Formal Types of Support Systems) and Seeking Help, and (c) Experiences With Accessing Services During the Pandemic	ypes of abuse included physical, verbal/psychological, isolation and con trol, economic, fatality threats, fear and threats related to deportation (i.e., participants lacking legal-status documentation), and threats related to COVID-19 (e.g., abusers using exposure to COVID-19 to HARM and CONTROL them). POSSESSIVE/CONTROLLING IPV INSTANCES WORSESED FURING COVID STRESSORS - ECONOMIC, HOMES SCHOOLI…	- When the police came, they had a domestic violence advocate with them. She was very helpful and helped me file a report. - Despite language barriers, other participants reported positive experiences with police officers using interpreters via the telephone if they did not speak Spanish and others indicated they were treated with respect at police departments while filing orders of protection. -…	Implications for migrant women across cultures experiencing IPV and trying to access supports
11	7005	Anitha 2022	Domestic violence during the pandemic: 'By and for' frontline practitioners' mediation of practice and policies to support racially minoritised women1	Dina Idriss-Wheeler/Xaand Bancroft	July 2024		Domestic violence during the pandemic: ‘By and for’ frontline practitioners’ mediation of practice and policies to support racially minoritised women	Sundari Anitha		Our study focuses on the practice of ‘by and for’ practitioners in the DVA sector to explore how the exercise of bureaucratic discretion, under the extraordinary conditions of a pandemic, can also serve to challenge rather than reinforce social inequality.	Qualitative research	October 2020	January 2021	England and Wales	The author(s) disclosed receipt of the following financial support for the research, authorship, and/or publica- tion of this article: The original research reported in this paper was supported by the Nuffield Foundation [grant number JUS/43810]	NOne to report	COVID-19/pandemic	Service/support providers	DVA agencies	a purposive sample of 26 practitioners from 16 specialist ‘by and for’ DVA services in England and Wales, who were all Black and minoritised women			26											a purposive sample of 26 practitioners from 16 specialist ‘by and for’ DVA services in England and Wales, who were all Black and minoritised women	Other: email	Interviews	- from all 16 organisations noted an increase of 20–120% in demand for their services as well as heightened risks for those already in abusive relationships; this reflects the findings of other studies -also that a greater proportion of women were presenting with complex needs; this aligns with findings across the sector	-The interviewees also reported unique aspects of DVA specific to particular communities, including particular forms of harm (e.g. forced mar- riage) and contexts that exacerbated risk. For instance, the pandemic created additional barriers to help-seeking for all women experiencing DVA, as coercion and control escalate in contexts where women are effectively trapped in the family home with the p…	- The interviewees drew upon their knowledge of their communities to devise ways of reaching out to vulnerable women and girls. For instance, an outreach worker in North West England recounted her conversation with a client she managed to contact after several attempts -Practitioners from several organisations reported having to work harder to bypass the barriers women and girls faced in seeking …	The UK Government urgently needs to foster equity in the distribution of resources to ensure the continued existence of a diverse range of DVA services. The experiences of frontline workers from ‘by and for’ specialist services in mediating policies and politics, as explored in this study, need to inform the development of policy to ensure that existing structural inequalities are not entrenched …
12	7004	Gill 2023	The nature of domestic violence experienced by Black and minoritised women and specialist service provision during the COVID-19 pandemic: practitioner perspectives in England and Wales	Dina Idriss-Wheeler/Xaand Bancroft	July 2024		The nature of domestic violence experienced by Black and minoritised women and specialist service provision during the COVID-19 pandemic: practitioner perspectives in England and Wales	Aisha Gill		Our article seeks to understand the contours of what has been termed a ‘dual pandemic’ in the UK: twin crises of increasing domestic violence and abuse (DVA) alongside the spread of COVID-19, both of which have disproportionately affected Black and minoritised communities. The aims of this study were to understand (a) practitioner perspectives on the nature of DVA experienced by Black and minorit…	Qualitative research	October 2020	January 2021	England and Wales	None stated	None to report	COVID-19/pandemic	Service/support providers	Formal	purposive sample of 26 practitioners from 16 specialist ‘by and for’ DVA services in England and Wales; all these practitioners were themselves Black and minoritised women			26												Other: videoconferencing	Interviews	The following sections explore two connected themes: the impact of the pandemic and the lockdowns on the nature and patterns of DVA experienced by Black and minoritised women in England and Wales; and the experience of the ‘by and for’ services operating within the practice and policy landscape of the pandemic and beyond.	TRAPPED/ISOLATED- Several practitioners we interviewed reported observing this escalation within days of the first lockdown being announced in the UK, when women were TRAPPED/ISOLATEDat home with their perpetrators The lockdown also diminished women’s and girls’ opportunities for help-seeking from formal and informal sources of support. Several practitioners we interviewed reported that the press…	CONTINUED FUNDING OF OUTREACH PROGRAMS (EXAMPLE OF FORCED MARRIAGE) PARTNERSHIP-WORKING TOGETHER EXAMPLE - Though this was one of the rarer accounts of successful multi-agency working to meet the needs of migrant women, it offered a glimpse of hope in an otherwise challenging. ADVOCACY and MEDIA ATTENTION TO GET FUNDING - Following mobilisation by the DVA sector and media attention to this issue,…
13	6981	Pedersen 2023	Supporting victims of domestic violence in rural and island communities during COVID-19: the impact of the pandemic on service providers in North East Scotland and Orkney	Dina Idriss-Wheeler/Xaand Bancroft	July 2024	https://doi.org/10.24043/isj.423	Supporting Victims of Domestic Violence in Rural and Island Communities During COVID-19: The Impact of the Pandemic on Service Providers in North East Scotland and Orkney	Sarah Pedersen		This article outlines findings from an academic study that investigated the impact of the pandemic on the work of organisations supporting women who are experiencing gender-based violence in three distinct locations in Scotland: urban (Aberdeen city), rural (Aberdeenshire) and island (Orkney). The discussion in this article focuses on issues relating to the move to a distanced and digital provisi…	Qualitative research	April 2021	May 2021	Scotland	None to report	None to report	COVID-19/pandemic	Service/support providers	Formal	Managers of domestic abuse service providers			12												Other: Participants were initially recruited through their membership of Violence Against Women Partnerships (VAWP) in Orkney and Aberdeen.	Interviews	All interviewees reported an increase in demand for their services after an initial drop-off in the early months of lockdown, with one organisation reporting a 400% increase in referrals over the year from March 2020. Increase in older users reaching out to them	REDUCED CAPACITY - Waitlists for everything; closures of needed services (i.e. Laundromat; workman to repair etc) and REDUCED MENTAL HEALTH SUPPORT SERVICES. GROUPS AT HIGH RISK - RURAL HOUSING - refuge provision became difficult as women could no longer move on to other housing CLOSED OFFICES - PERCEPTION CLOSED (LACK OF AWARENESS OF OPEN SERVICES). DIGITAL DIVIDE - some providers, particularly …	Service providers worked together as members of VAWPs to raise their profile on social media and in the local press to get the message out that support was still available. They also worked with local police forces and media to make those suffering abuse aware that they were allowed to leave lockdown to seek shelter. The need for service providers in rural and remote areas in Canada to work with …
14	6954	Yakubovich 2023	Original qualitative research - recommendations for Canada's National Action Plan to end gender-based violence: perspectives from leaders, service providers and survivors in Canada's largest city during the COVID-19 pandemic.	Dina Idriss-Wheeler/Xaand Bancroft	July 2024	https://doi.org/10.24095/hpcdp.43.4.01	Recommendations for Canada’s National Action Plan to End Gender-Based Violence: perspectives from leaders, service providers and survivors in Canada’s largest city during the COVID-19 pandemic	Alexa R. Yakubovich		This study analyzed the perspectives of violence-against-women leaders, service providers and survivors in the Greater Toronto Area during the COVID-19 pandemic to generate recommendations for the federal government’s proposed National Action Plan to End Gender-Based Violence.	Qualitative research	April 2021	September 2021	Canada (Toronto)	We gratefully acknowledge funding from the Canadian Institutes of Health Research (PCS-183421), the Temerty Foundation and the University of Toronto through the Toronto COVID-19 Action Initiative; the University of Toronto’s Faculty of Medicine Equity, Diversity, and Inclusion fund; and the St. Michael’s Hospital Foundation.	Priya Shastri and Elizabeth Tremblay are employed by the Toronto Region Violence Against Women Coordinating Committee (VAWCC). The VAWCC is funded by the Ontario Ministry of Children, Community and Social Services (MCCSS), which is a primary funder of many VAW organizations in the Greater Toronto Area. Maria Huijbregts is employed by Family Service Toronto, which receives funding from MCCSS	COVID-19/pandemic	Both IPV and support providers (informal or formal)	Formal services			10	18												Other:	Interviews	MOre severe violence and high risk situations	The lack of awareness of IPV, including what constitutes violence, and the lack of available resources have been found to be among the greatest barriers to survivors seeking help REFERRAL PATHWAYS Difficult from CRISIS LINE TO ORGS DURING PANDEMIC - HOUSING and LEGAL support wait times UNSURE OF WHAT SERVICES WERE OPEN COULD NOT REFER OUT OF TOWN - OPTIONS NO LONGER AVAILABLE DURING COVID INSUFFI…	Many survivor participants recommended investment in increasing PUBLIC AWARENESS of available VAW crisis SUPPORTS - DENORMALIZING VAW The pandemic to broaden the accessibility of crisis supports or made recommendations to make crisis supports more accessible in the future. These included a NATIONAL CRISIS LINE to coordinate contact information for provincial supports (P5), virtual (online and tex…	public awareness, especially for women living with abusers (e.g. distributing information on the radio or in grocery stores, parks, malls, laundromats). This participant draws the connection that public information can be a first step to breaking the cycle of control of abusers, denormalizing VAW for survivors (“we are not crazy”) and empowering them to seek support (“we have options”).
15	6934	Castellanos-Torres et al 2021	COVID-19 and sexual violence against women: a qualitative study about young people and professionals' perspectives in Spain.	Dina Idriss-Wheeler/Xaand Bancroft	July 2024	https://doi.org/10.1371/journal.pone.0289402	COVID-19 and sexual violence against women:A qualitative study about young people andprofessionals’ perspectives in Spain	Esther Castellanos-Torres		In this study, we aim to analyse SV in the COVID-19 lockdown among young people and SV-related services from the perspective of professionals and young people from different sectors in Spain with responsibilities in attending SV and other forms of violence against women-related.	Qualitative research	2020	2021	Spain	his research was supported by theCIBER of Epidemiology and Public Health of Spain; Grant ESP20PI02. The funders had no role in study design, data collection and analysis, decision topublish, or preparation of the manuscript. URL tothe funding organism (CIBER of Epidemiology and Public Health of Spain): https://www.ciberesp.es	None to report	COVID-19/pandemic	Both IPV and support providers (informal or formal)	Formal			23	15			11	12			12	3				Other: After an initial online search, the researchers contacted potential participants who were informed about the objectives of the study. The participation rate was 100%. The criteria to finalize information collection was discourse saturation. Finally, 23 young people and 15 pro- fessionals were interviewed.	Interviews	he first theme has been categorized into two aspects related to the negative and positive effects of the COVID-19 preventive measures. These two aspects were described in the following sections: 1) from paralyzing direct activity due to lockdown to searching for alternatives for support and intervention in SV; 2) opportunities of online ser- vices: the positive aspects of online interventions; an…	- INCREASE IN SEXUAL VIOLENCE AMONG PARTNERS -SV cases with partners increased during and after the COVID-19 lockdown. - REDUCED CAPACITY - t education centres or organizing awareness workshops with young people, lockdown and social distancing due to the COVID-19 preventive measures have decreased the scope of their actions, therefore resulting in a complete halt of some programmes - REDUCED CONN…	TECHNOLOGY - VIRTUAL - working online can be an advantage in relation to women going in person, precisely because of the very psychosocial consequences that SV has on women and the recovery process itself, as it involves a safe place, when they live alone or have a space of privacy or intimacy Advantageous working with young people. - POSSIBLE FACILITATOR TO ACCESSING SERVICES DURING LOCK DOWN - …
16	6742	Storer 2023	The Rapid Uptake of Digital Technologies at Domestic Violence and Sexual Assault Organizations During the COVID-19 Pandemic.	Dina Idriss-Wheeler/Xaand Bancroft	July 2024		The rapid uptake of Digital Technologies at domestic violence and sexual assault organizations during the COVID-19 pandemic	Heather Storer		This research explores DV/SA service providers’ (n =20) perceptions of how their organizations responded to the pandemic.	Qualitative research	February 2020	March 2020	United States	None to report	None to report		Service/support providers	Formal				20		35.84									To be included in our overall study sample, all participants had to be paid staff at DV/SA organizations in the United States. The majority of participants identified as women or female (85%). Slightly under half of the participants (45%) identified as White or Caucasian, and 15% each identified as Asian, Black/African American, or Latinx. Participant ages ranged from 21 to 76 years (M =35.84, SD…	Other: An Institutional Review Board (IRB)-approved recruitment script was sent to all participants through state DV coalitions or direct emails from the researchers. We also intentionally contacted organizations from culturally specific organizations or non mainstream organizations to solicit a diversity of perspectives.	Interviews; Focus groups	INCREASED in SEVERITY of IPV - participants expressed concerns regarding the safety of DV survivors and their families due to the immediate threat arising from sheltering-in-place with controlling partners and regarding the pandemic’s exacerbation of external risk factors for DV (e.g., unemployment, alcohol abuse, etc.).	SOCIOECONOMIC IMPACT OF COVID-19 - JOB LOSS REDUCED FACE-To-FACE services and OUTREACH PROGRAMMING (i.e., school and community outreach and education) ISOLATION WITH ABUSER and NEED TO REACH THROUGH VIRTUAL UNPREPARED TO SHIFT TO VRITUAL - SAFETY CONCERNS WITH ABUSERS AROUND LACK OF SUPPORTIVE NETWORK OF OTHER AGENCIES IN SIMILAR CONTEXTS (REDUCED COLLABORATION AND PARTNERSHIP) DIGITAL DIVIDE - d…	SHIRT TO VIRTUAL TO REACH CLIENTS AND PROVIDE COUNSELLING ORGANIZATIONS WITH EXISTING TECH INFRASTRUCTURE HAD AN EASIER SHIFT TO VIRTUAL FOR COMMUNICATION AND SERVICE PROVISION NEED TO BE DELIBERATE IN SAFETY PROTOCOLS WITH VIRTUAL SERVICE PROVISION SAFEGUARDS - HAVE CODE WORD/PHRASE to help communicate
17	6718	Nahar 2023	Challenges and Adaptations Experienced by Intimate Partner Violence Service Providers During COVID-19 Pandemic.	Dina Idriss-Wheeler/Xaand Bancroft	July 2024	http://dx.doi.org/10.1891/PA-2023-0007	Challenges and Adaptations Experienced by Intimate Partner Violence Service Providers During COVID-19 Pandemic	Shamsun Nahar,		we aimed to explore the experiences of IPV service providers during this pandemic	Other: Multi-methods - survey and interviews	May 2022	July 2022	United States (Texas)	The author(s) received no specific grant or financial support for the research, authorship, and/or publication of this article.	The authors have no relevant financial interest or affiliations with any commercial interests related to the subjects discussed within this article	COVID-19/pandemic	Service/support providers	Formal				15		35		13				2				Other:	Interviews; Survey/questionnaire	Our qualitative analysis led to four key themes that highlight the essence of providing IPV services during the COVID-19 pandemic: (a) experiences with telehealth, (b) barriers to social and legal services, (c) altered relationships, and (c) mental health impacts. Many participants struggled with the adjustment of providing IPV services during the ever-changing and uncertain moments of the COVID-…	Remote/Virtual Service - TEHCNOLOGY - Many providers noted that abuse increased and intensified during COVID-19 due to the close proximity between victims and perpetrators of abuse during safety mandates = VIRTUAL SERVICES DIFFICULT WITH ABUSER PRIVACY/SAFETY - a lack of privacy from others, such as children or roommates,prevented clients from having privacy during teleservice sessions. DIGITAL D…	Training on delivering teleservices Flexibility and efficiency associated with teleservice services were the main positive aspect of virtual sessions as safe time and money- no need for transportation, work around school/employment schedules/venue safety options (car, park etc.); less risk of exposure Creative solutions - be flexible and work with other organizations - particularly for files/docu…
18	6652	Stanley 2022	Developing new portals to safety for domestic abuse survivors in the context of the pandemic.	Dina Idriss-Wheeler/Xaand Bancroft	July 2024		Developing new portals to safety for domestic abuse survivors in the context of the pandemic	Nicky Stanley		This study examined the emergence and implementation of community touch-points established in the UK during the COVID-19 pandemic for victims/survivors of domestic abuse (DA	Other: case study approach and explored a range of perspectives through expert interviews, document analysis, consultation with survivors and stakeholders and a survey of DA co-ordinators.	November 2020	June 2022	United Kingdom	The research was funded by the Economic and Social Research Council (ESRC). Grant Ref: ES/V015850/1	None to report	COVID-19/pandemic	Both IPV and support providers (informal or formal)	Formal and Informal	The UK case study utilised data collected for the mapping study which included: the analysis of 180 relevant reports and docu- ments identified with the assistance of a widely distributed call for evidence, online searches and consultation; a survey of 31 DA co-ordinators in England and Wales; 24 semi-structured interviews with DA experts across the UK and four consultation groups and interactive…															Other: These were recruited and convened with the assistance of DA organisations that were available to provide support for any participating survivor who might require i	Other: expert interviews, document analysis, consultation with survivors and stakeholders and a survey of DA co-ordinators.		Need for CULTURAL contexts in implementing programs ISSUE OF CONFIDENTIALITY/SAFETY IN RURAL AREAS AND INDEPENDENT PHARMACIES DIFFICULT TO TRAIN LARGE NUMBER OF STAFF IN AN EMERGENCY SITUATION WHERE THERE ALREADY ARE SHORTAGES... SPACE SPACES Difficult in rural areas RACIALIZED COMMUNITIES, Children and YOUNG People facing inequities - hard for them to access pharmacies and banks on their own or …	Touchpoints: Safe Spaces - BANKs and Pharmacies; Online Safe Spaces Ask for ANI (CODE WORDS); Pharmacies NEED TO COLLABORATE/PARTNERSHIPS WITH COMMUNITY VAW Organizations VIRTUAL SAFE SPACES - flexible option for survivors TRAINING for FRONTLINE STAFF IN ALL CASES INVOLVING INTERACTION WITH SURVIVORS (PHarmacists, Banks TOUCHPOINTS CONTRIBUTED TO AWARENESS RAISING IN PUBLIC b.c. of involvement of…
19	6613	Thiara 2022	‘The disparity is evident’: COVID-19, violence against women and support for Black and minoritised survivors	Dina Idriss-Wheeler/Xaand Bancroft	July 2024	https://doi.org/10.1332/239868021X16425822144020	The disparity is evident’: COVID-19, violence against women and support for Black and minoritised survivors	Ravi K. Thiara		This article draws on research conducted during 2020 with Black and minoritised organisations about the challenges they encountered during the pandemic. It explores the ways in which survivors experienced and responded to expanded forms of abuse, the ways in which organisations reshaped their provision and the responses they and women received from mainstream service providers and the greater lev…	Qualitative research			United Kingdom	None reported	None to report	COVID-19/pandemic	Service/support providers	Formal				14												Other:	Interviews; Survey/questionnaire		Raciliazed organizations start from a place of inequality - don't have same resources to begin with. SECTOR faced austerity measures before pandemic Systemic barriers - be it under-sourcing and one-size fits all approaches +discriminatory systematic responses - iscrimination in mainstream responses resulted in greater staff time spent with each survivor because of the increased need for intersect…	extending helpline hours; increasing time spent on cases because of the extra time it took to assess risk with perpetrators, children or family members at home; increasing wrap-around support to women with NRPF to include basic practical help with living essentials; and allowing a longer period for disclosure CODES/CODE WORDS/PHRASES - We have developed codes. For example, the word ‘sunshine’ wil…
20	6610	Burd 2023	“Our services are not the same”: the impact of the COVID-19 pandemic on care interactions in women’s shelters	Dina Idriss-Wheeler/Xaand Bancroft	July 2024		Our services are not the same”: the impact of the COVID-19 pandemic on care interactions in women’s shelters	Caitlin Burd		Given this gap in the literature, the current paper aims to provide further understanding on how COVID-19 pandemic protocols impacted care interactions within women’s shelters in Ontario, Canada.	Qualitative research	June 2020	October 2020	Canada (Ontario)	This work was supported by a Western University Catalyst Grant: Surviving Pandemics, [49301] and knowledge mobilization activities were funded by a Social Sciences and Humanities Research Council of Canada (SSHRC) Connection Grant [611-2020-0204]. Wathen is funded by a SSHRC Canada Research Chair in Mobilizing Knowledge on Gender-Based Violence. For more information, visit our websi	None to report	COVID-19/pandemic	Both IPV and support providers (informal or formal)	Formal	GBV staff (n=26) and women using GBV services (n=8) were interviewed individually by telephone or video chat; Focus groups with 24 EDs of GBV or related agencies were facilitated by two research team members over Zoom; these five focus groups		8	26 Staff and 24 Executive Directors												Other: Participants were recruited through purposive and snow ball sampling; emails were sent by sectoral list-servs and partnering EDs shared the study with relevant parties, such as GBV agency staff.	Interviews; Focus groups	The findings are organized into three interconnected themes, each with various sub-themes (see Fig. ): (1) challenges to core values (i.e., maintaining principles at the heart of the work), (2) challenges to the provision of care (i.e., how pandemic protocols impacted what could be done), and (3) strategies for maintaining quality care (i.e., workarounds that staff employed to maintain or reclaim…	- During the COVID-19 pandemic, guidelines often contradicted or challenged these core values: “… [our values have] all been greatly compromised during this pandemic” - challenged feminist and anti-oppressive practices underpinning service interactions with clients; agencies had to consider how changes to their service models (e.g., virtual services, the closures of some ser vices, motels, etc.) …	HARM REDUCTION - For some staff and EDs, adjusting or adopting harm reduction policies and practices improved support for women who were actively using during their shelter stays. The change also improved communication and transparency between staff and women, allowing for more supportive care to be provided when it came to managing substance use ADAPTED PROTOCOLS - Staff wore/plastic shields/PPE…	Much of our data collection took place during the first wave of the COVID-19 pandemic; research that extends beyond this period would reveal how impacts on care interactions with shelters continued as the pandemic, and related guidelines, evolved. Further, other research that extends beyond the context of women’s shelters, 1. Pandemic protocols must consider the kind of work undertaken in shelter…		This research highlights the need to tailor crisis response to sector-specific realities that support service values and standards of care
21	6491	Luebke 2023	Barriers Faced by American Indian Women in Urban Wisconsin in Seeking Help Following an Experience of Intimate Partner Violence.	Dina Idriss-Wheeler/Xaand Bancroft	July 2024		Barriers Faced by American Indian Women in Urban Wisconsin in Seeking Help Following an Experience of Intimate Partner Violence	Jeneile Luebke			Qualitative research	February 2020	May 202	United States (Wisconsin)	The authors disclosed receipt of the following financial support for the research, authorship, and/or publication of this article: This research is supported by a financial gift from the Forest County Potawatomi Foundation	None to report	COVID-19/pandemic	Survivors of IPV	Both			34				34									Other:	Interviews	We found that (i) financial-related barriers and (ii) barriers to accessing existing resources were the most prominent themes describing barriers to help-seeking across all interviews	financial-related barriers include (1) I Didn’t Have Anywhere to Go and No Way to get to Help, which speaks to survivors’ concerns about FINANCES (dependant on income), HOUSING, HOMELSSNESS, and TRANSPORTATION, including COVID-19-related concerns; (2) I Don’t Have any Insurance, which speaks to survivors’ reluctance or refusal to seek medical or other care due to insurance concerns. FINANCIAL BAR…	The inclusion of survivors in the development of culturally specific interventions is a critical component in deconstructing oppressive research and healthcare practices and restoring trust between researchers and participants in tribal communities
22	6483	McKinlay 2023	How did UK social distancing restrictions affect the lives of women experiencing intimate partner violence during the COVID-19 pandemic? A qualitative exploration of survivor views.	Dina Idriss-Wheeler/Xaand Bancroft	July 2024	https://doi.org/10.1186/s12889-023-14987-3	How did UK social distancing restrictions affect the lives of women experiencing intimate partner violence during the COVID-19 pandemic? A qualitative exploration of survivor views	A. R. McKinlay		Available evidence suggests women are overrepresented in the reported cases of intimate partner violence (IPV) and we aimed to learn more about how their lives were impacted by social distancing restrictions.	Qualitative research	April 2021	March 2022	United Kingdom	The COVID-19 Social Study was funded by the Nuffield Foundation [WEL/ FR-000022583], but the views expressed are those of the authors and not nec- essarily the Foundation. The study was also supported by the MARCH Mental Health Network funded by the Cross-Disciplinary Mental Health Network Plus initiative supported by UK Research and Innovation [ES/S002588/1], and by the Wellcome Trust [221400/Z/…	Non-financial. AM declares that she is a non-salaried trustee board member for a non-profit, community-based women’s centre that provides support to women who have experienced intimate partner violence. YS, TM, AB and DF declare they have no competing interests.	COVID-19/pandemic	Survivors of IPV	Formal and Informal			18		41		18									Other: Social media	Interviews	We generated 5 themes relating to the effect of social distancing restrictions on women’s lives, including: (1) Lockdown meant being confined to a place where abuse was escalating, (2) Barriers to accessing support. (3) Increased feelings of fear, isolation, and loss of control. (4) Some forms of support were more accessible during the pandemic, (5) Psychosocial wellbeing transformed during the p…	INCREASED STRESS - Social distancing rules coincided with increasing relationship tensions Many participants who were living with an abusive partner at the time of the pandemic declaration described how the introduction of social distancing restrictions combined with other factors contributed to pent-up stress within their homes. INCREASED DRINKING - unhealthy behaviours - strain on relationships…	Support bubbles - access to family/friends fro emotional/practical support. VIRTUAL/REMOTE SUPPORTS - some acknowledged that remote service provision had benefits, e.g., rapid responses, around the clock availability, and easy access Social media provided an outlet to talk about DA with existing social contacts, share information about DA support, and join groups for social support. Several women…
23	6478	Wyckoff 2023	"COVID gave him an opportunity to tighten the reins around my throat": perceptions of COVID-19 movement restrictions among survivors of intimate partner violence.	Dina Idriss-Wheeler/Xaand Bancroft	July 2024	https://doi.org/10.1186/s12889-023-15137-5	“COVID gave him an opportunity to tighten the reins around my throat”: perceptions of COVID-19 movement restrictions among survivors of intimate partner violence	Kathryn G. Wyckoff		The purpose of this study was to understand the impacts of COVID-19, including the impacts of movement restrictions (i.e., shelter in place orders, quarantine, isolation orders) on experiences of IPV from the perspective of survivors.	Qualitative research	April 2021	January 2022	United States (Atlanta)	A Synergy Research Award from the Woodruff Health Sciences Center supported this work. The study sponsors had no role in the study design; in data collection, analysis, and interpretation of data; in the writing of the report; and in the decision to submit this paper for publicatio	The authors declare no competing interests related to this work.	COVID-19/pandemic	Survivors of IPV	Formal			10		37		8 + 1 non-binary				1					Other: Email	Interviews	Taken as a whole, these findings suggest COVID-19 movement restrictions and social distancing measures amplify IPV and experiences of trauma. - COVID-19 paved the way for relationship challenges catalyzing violence - COVID-19 movement restrictions catalyzed new relationships quickly and sparked new or intensified violence in existing relationships IPV WORSE - COVID-19 movement restrictions and so…
25	6406	Safar 2023	Exploring Coping Strategies Among Older Women Who Have Experienced Intimate Partner Violence During COVID-19.	Dina Idriss-Wheeler/Xaand Bancroft	July 2024	DOI: 10.1177/10778012231188086	Exploring Coping Strategies Among Older Women Who Have Experienced Intimate Partner Violence During COVID-19	Christina Safar		This interpretive description study explored coping among older women in Ontario experiencing intimate partner violence (IPV) during COVID-19.	Qualitative research	March 2021	June 2021	Canada (Ontario)	None to report	None to report	COVID-19/pandemic	Survivors of IPV	Formal and Informal			12		50		12									Other: Social media	Interviews		INTERSECTION - age, IPV, COVID-19 and coping CULTURAL/SOCIETAL NORMS - Normative beliefs leading to control/power and PRIVATE MATTER AND PRESSURE TO STAY (GENDER NORMS) AGE - TOO OLD TO CHANGE OR LEAVE EMBARASSED/HUMILIATED REDUCED CAPACITY/LACK OF RESOURCES FOR OLDER WOMEN - don't want to be around young families but only option in a shelter INCREASED ABUSE - OR NEW ABUSE - WITH COVID ISOLATION …	INFORMAL SOCIAL SUPPORTS - family and friends for comfort and emotional strengthening ONLINE FORMAL SUPPORT - to speak to someone directly NEED FOR FUNDING SUPPORT FOR SURVIVORS
26	6387	Emsley 2023	General practice as a place to receive help for domestic abuse during the COVID-19 pandemic: a qualitative interview study in England and Wales.	Dina Idriss-Wheeler/Xaand Bancroft	July 2024	DOI: https://doi.org/10.3399/BJGP.2022.0528	General practice as a place to receive help for domestic abuse during the COVID-19 pandemic: a qualitative interview study in England and Wales	Elizabeth Emsley		To understand the patient perspective of seeking and receiving help for DVA in general practice during the COVID-19 pandemic. This was then compared with experiences of general practice healthcare professionals	Qualitative research	April 2-2	August 2021	England and Wales	IRIS+ is part of the REPROVIDE programme (Reaching Everyone Programme of Research On Violence In diverse Domestic Environments), an independent research programme funded by the National Institute for Health and Care Research (NIHR) (Programme Grants for Applied Research) (reference: RP-PG-0614-20012). The views expressed in this article are those of the authors and not necessarily those of the NI…	Emma Williamson is a regional manager for IRISi interventions. Gene Feder is a non-executive IRISi board member. Estela Capelas Barbosa worked part-time as a data scientist for IRISi between June 2019 and March 2022	COVID-19/pandemic	Both IPV and support providers (informal or formal)	Formal	Interviews with 21 patients affected by DVA (11 women, 6 men, and 4 children or adolescents, who were all boys) and 13 general practice healthcare professionals (7 GPs, 3 practice nurses, a drug support worker, urgent care practitioner, and a health visitor) were included in this substudy		21	13 (7Gps, 3RPN, 1drug support, 1 health visitor, 1 urgent care practitioner)			11 (6 children)				6				The authors compared experiences of patients affected by DVA with the perspectives of general practice healthcare professionals across four key themes: 1) coping with and responding to DVA during the pandemic; 2) availability of general practice; 3) consultations with general practice; and 4) the general practice response to DVA.	Other: The authors interviewed patients affected by DVA including women, men, and children, following their referral from general practices trained by IRIS+ to a specialist DVA service, where they received support as part of the IRIS+ intervention, and/or on completion of specialist support.	Interviews	The authors compared experiences of patients affected by DVA with the perspectives of general practice healthcare professionals across four key themes: 1) coping with and responding to DVA during the pandemic; 2) availability of general practice; 3) consultations with general practice; and 4) the general practice response to DVA	- ABUSE WORSE-Those still in abusive relationships experienced worsening abuse. - One patient discussed the impact of the pandemic on his MENTAL HEALTH -experienced worsening coercive control and severe restrictions on her independence - Financial and housing Stress - fear of decreased capacity/availability of services due to lockdown - Competing pressures to deal with DVA while trying to figure …	- patients valued a prompt and flexible response from the practice. One patient shared how this response enabled them to speak freely, away from an abusive partner [avenues to be responsive and flexible to be alone] - Continuity of care from the same GP was felt to be essential - patients appreciated relevant signposting and the availability of options when discussing DVA [providing helpful resou…	Maintaining access to primary care is crucial for those affected by DVA, including during the COVID-19 pandemic. A rapid, proactive, and flexible response by general practice can help to identify and respond to DVA. This study’s findings indicate a strong preference for face- to- face consultations and continuity of care in general practice for patients affected by DVA. The authors recommend gene…		Children a vulnerable group
27	6356	Desai 2022	The Experiences of Post-Separation Survivors of Domestic Violence During the Covid-19 Pandemic: Findings From a Qualitative Study in the United Kingdom.	Dina Idriss-Wheeler/Xaand Bancroft	July 2024	DOI: 10.1177/10778012221142914	The Experiences of Post-Separation Survivors of Domestic Violence During the Covid-19 Pandemic: Findings From a Qualitative Study in the United Kingdom	Ruchi Desai		This UK study investigated the experiences of 21 separated DV survivors (all women) during the Covid-19 pandemic. Inductive, thematic analysis highlighted participants’ psychological distress, isolation, fear of Covid-19 transmission, and detachment from support networks.	Qualitative research	June 2020	July 2021	United Kingdom	The author(s) disclosed receipt of the following financial support for the research, authorship, and/or publication of this article: This work was supported by the West Midlands Violence Reduction Unit, UK (grant number: 579925)	None to report	COVID-19/pandemic	Survivors of IPV	Formal			21				21								Inclusion: Self-identifies as a woman Has a personal history of DV Is safe to participate (no longer with perpetrator) Exclusion Self-identifies as a man or other gender identity Has no personal experience of DV Is deemed unsafe to participate either physically and/ or emotionally	Other: Recruitment was through an advo- cate educator (AE) who was employed as a part of DV support service that all women had accessed. An AE is a specialist DV worker, situated in a local DV service and trained to provide emotional and practical support for patients who have DV experi- ences (IRIS, 2018).	Interviews	Concepts identified within the data were organized thematically and were combined,separated, or discarded entirely before the five finalized themes were confirmed as: “mental health impacts,” “financial precariousness,” “access to services,” “post- separation parenting,” and “intersecting impacts	- detriment to their psychological wellbeing (PTSD, flashbacks, nighmares disturbed sleep paterns, anxiety, depression, degredation of self esteem, lack of self care, suicidal adiation/suicide attempts) were exacerbated by COVID-19 ISOLATION for those post separation - past IPV, separation, fear of covid-19, financial instability, child welfare, fear of losing child, impeded access to services, l…	POsitive of telephone counselling, feel comfortable safe (less self conscious) on phone than in person. Positive in that some felt safetduring the locdowns b.c. perpetrator actions where somewhat limited by PH measures and neighbours likely to be home if help needed. Social distancing was an additional security during legally enforced child contact.	Financial, housing, occupational, and childcare support is paramount to fulfil long-term survivor needs. In response to the structural negligence of separated survivors, DV service providers must devise individualized safety plans targeted at incidents of PSA including risk stratification, de-escalation approaches, escape strategies, and partnership with support networks to promote long- term saf…
28	6353	Shyrokonis 2024	Help-Seeking and Service Utilization Among Survivors of Intimate Partner Violence in Michigan During the COVID-19 Pandemic.	Dina Idriss-Wheeler/Xaand Bancroft	July 2024		Help-Seeking and Service Utilization Among Survivors of Intimate Partner Violence in Michigan During the COVID-19 Pandemic	Yuliya Shyrokonis1		This study explores formal and informal intimate partner violence (IPV) service use among women and transgender/nonbinary individuals in the state of Michigan during the COVID-19 pandemic		June 2020	August 2020	United States (Michigan)			COVID-19/pandemic	Survivors of IPV	Formal and Informal			179															Specifically, survivors under 45 years of age; with less than a high school education; with a parenting order; and those who were transgender and/or nonbinary, employed, disabled, possibly or definitely pregnant; and essential workers were more likely than others in the sample to contact the police. INFORMAL? AGE = With regard to age, survivors aged 25–44 years had increased odds of seeking FORMA…
29	6342	Brown 2023	Shelter in the Storm: A Battered Women's Shelter and Catastrophe	Marie Buy/Dina Idriss-Wheeler	January - March 2023		Shelter in the Storm: A Battered Wom en’s Shelter and Catastrophe	Bethany L. Brown Loyola University New Orleans LA USA		In-depth interviews, document analysis and direct observation to document and analyze how Katrina’s devastation changed the direction, scope, and goals of New Orleans Shelter. Answering the following questions: What was the organizational structure prior to the storm? Were there any plans for organizational change before the storm? If so, what were they? What was the course of action immediately …	Other: Case study method design (with a qualitative methodology "the qualitative approach employed a triangulated design, which utilized multiple sources of information in order to answer several questions about the organizat ional trajectory").	after Hurricane Katrina (August 2005). When is not clear.	August 2010 (publication date)	New Orleans, United States	None to report	None stated	Natural disaster (hurricane, flood, earthquake)	Service/support providers ; Other: Twenty respondents included 14 employees within New Orleans Shelter, six of which were employed prior to the storm. In addition, members of the larger anti-violence network were interviewed, including two scholars at local universities and two local attorney		Twenty respondents included 14 employees within New Orleans Shelter, six of which were employed prior to the storm. In addition, members of the larger anti-violence network were interviewed, including two scholars at local universities and two local attorney			20 Shelter employees + 2 scholars + 2 attorneys												Other: Note explicitly stated, but case study.	Interviews; Other: Document analysis as well (organizational material AND litterature on organizational science).	- (from the literature) organizational changes of New Orleans Shelter after Hurricane Katrina are critical; - Research focusing on domestic violence and disaster suggests that evacuating may provide a window of opportunity for the survivor of intimate partner violence to escape from her abuser; -The interviews revealed that, at least in New Orleans, more traditional, residential anti-violence age…	- "New Orleans Shelter staff thought that the services they were delivering before the storm were incomplete, which was recognizing the contradiction to the principles of a feminist ideology. Acknowledging this contradiction and grappling with chronic populations over many years contributed to the pre-storm lack of confidence in New Orleans Shelter’s anti-violence organizational model" - "TWO DAY…	- These anti-violence organizations essentially practice improvisation in their daily routines, bolstering their ability to do so in a crisis environment connected to hurricane events like Katrina. “We all have to put different hats on at any given time because you never know what’s going to walk through that door. We’re dealing with people in crisis all the time.” - extensive social networks wer…	- anti-violence advocates extended their crisis intervention skills as a resource to the community because the entire population was now suffering from trauma - the function of the liaison was to build bridging social capital, or links between heterogeneous groups (women's shelter and police) -The need for multi-disciplinary experts is critical because many battered women go to institutions where…
30	6340	VothSchrag 2023	“So many extra safety layers:” Virtual service provision and implementing social distancing in interpersonal violence service agencies during COVID-19	Dina Idriss-Wheeler/Xaand Bancroft	January - March 2023	https://doi.org/10.1007/s10896-021-00350-w	"So many extra safety layers:” Virtual service provision and implementing social distancing in interpersonal violence service agencies during COVID-19	Rachel J. Voth Schrag; Rachel.vothschrag@uta.edu	N/A	To understand how these shifts have impacted victim service professionals and the survivors they serve, to provide guidance for on-going efforts, and to inform planning for future public health emergencies. This study explores the experiences of interpersonal violence service providers implementing virtual services and social distancing guidelines during the first year of the COVID-19 pandemic re…	Other: Mixed methods	July 2020	December 2020	United States (national study) NB: Majority of the participants were from the state of Texas.	None to report	None to report	COVID-19/pandemic	Service/support providers	Formal	Service providers worked in the following areas: → intimate partner violence → sexual assault → child abuse → human trafficking focused community-based agencies Ethnicity → White (n = 20) → Hispanic/Latinx (n = 6) → Black or Asian (numbers not provided).		N/A	33	N/A	age range: from 28 to 65	N/A	N/A	N/A	N/A	N/A	N/A	N/A	N/A	Inclusion criteria → being at least 18 years of age → being able to complete an interview in English → working in a paid role in advocacy, direct client service, or agency leadership in community-based victim serving agencies during the first phase of the COVID-19 pandemic response in the United States (March-July 2020)	Other: participants were recruited into the initial web-based survey via social media posts and professional list-serve distributions. The survey concluded by asking if participants were willing to be re-contacted for a semi-structured interview.	Interviews	Category I: Technology & Virtual Services Theme 1: Benefits of moving online: • Accessibility (transportation, child care) • Immediacy of services • Language access • Anonymity & comfort disclosing Theme 2: Challenges of moving online: • Empathic connection is harder • Assessing environment is challenging • Technological challenges • Boundary maintenance • Technology Safety is part of the job now…	Technology & Virtual Services - Challenges of moving online: - Empathic connection is harder - develop-ing authentic emotional connections over a virtual platform, while others felt unable to engage in important parts of their job virtually, challenges of building strong and therapeutic relationships - Assessing environment is challenging - like child advocates who assess the safety and well-bein…	→ increased accessibility led to disclosures and help-seeking from survivors who previously may not have felt safe or comfortable with services → added privacy led to disclosures and help-seeking from survivors who previously may not have felt safe or comfortable with services → removing the need to physically travel to an agency to receive services proved a significant reduction in the burden of…	In addition to creating a virtual front door, the findings of this study point to the importance of continuing virtual services and potentially adding them as part of an a la carte service model. Agencies need to have on hand essential items for keeping people and spaces clean and sanitary. This includes PPE for workers and survivors, cleaning supplies, and sanitation kits, as well as considering…	N/A	N/A
31	6333	Hendrix 2021	“Boiling water but there's no pop-off valve”: Health care professionals’ perceptions of the effects of COVID-19 on Intimate Partner Violence	Dina Idriss-Wheeler/Xaand Bancroft	January - March 2023	Masters Thesis	Boiling water but there’s no pop off valve”: Health care professionals’ perceptions of the effects of COVID-19 on Intimate Partner Violence	Ellen L. Hendrix		The purpose of this study was to understand the impacts of COVID-19, including the impacts of movement-related restrictions such as shelter-in-place, quarantine, and isolation orders, on experiences of IPV from the perspective of health care professionals. Exploring this perspective provides much-needed context to the available anecdotal evidence.	Qualitative research	Nov 2020	Jan 2021	United States (Atlanta, Georgia)			COVID-19/pandemic	Service/support providers	Formal				8												Other: Email	Interviews	(1) COVID-19 movement-related restrictions likely exacerbated IPV; (2) IPV increased (spiked) two times during COVID-19; (3) HCPs encountered many barriers and few facilitators to IPV care provision during COVID-19; (4) IPV patients expressed fears in seeking care but did not delay treatment during the pandemic; (5) relative to the pre-pandemic period HCPs perceived no changes in IPV case present…	WORSE IPV - INCREASED STRESS - HCPs noted that movement-related restrictions might contribute to increased stress and mental trauma, magnifying feelings of loneliness and isolation. They saw these situations as reducing the ability among perpetrators to "modulate their emotional state or [use their] coping mechanisms. Participants believed such stress alongside sheltering in place with an abuser …	VISITOR POLICY RULE so patients come in without the abuser. Liaison (WOmen's Resource CEntre) to help provide social support resources. - improving COMMUNICATION OF SUPPORT SERVICES (I.e, SOCIAL MEDIA at STATE AND NATIONAL LEVE). about IPV support resources; - EMERGENCY PLANNING - engaging with community organizations to improve availability of IPV support resources; - improving IPV screening and…
32	6328	Pfitzner 2022	When staying home isn’t safe: Australian practitioner experiences of responding to intimate partner violence during COVID-19 restrictions	Saredo Bouraleh/Dina Idriss-Wheeler	January - March 2023	https://doi.org/10.1332/239868021X16420024310873	When staying home isn’t safe: Australian practitioner experiences of responding to intimate partner violence during COVID-19 restrictions	Naomi Pfitzner; email: naomi.pfitzner@monash.edu		This article provides insights into how practitioners innovated and adapted their practices to provide continued support during a high demand. Our study exposed the significant toll responding to IPV during the pandemic is having on practitioners. We explore the impact of remote service delivery on practitioner mental health and wellbeing and the quality of care provided.	Other: Qualitative and Quantitative	April 2020	May 2020	The Australian state of Victoria	None to report	None to report	COVID-19/pandemic	Service/support providers	Formal: practitioners responding to IPV during the pandemic from the Australian state of Victoria.	One hundred and sixty-six Victorian practitioners completed the survey. Over two-thirds of those working in child and family services (33%, n=48) and specialist family and sexual violence services (29%, n= 42) (see Figure 1 for further details). Practitioners’ experience working with IPV clients ranged from less than one year to 37 years, with an average experience of 2.9 years and a median of 6.…			166											practitioners responding to IPV during the pandemic from the Australian state of Victoria.	Mail	Survey/questionnaire	-women’s experiences of violence intensified during the pandemic with practitioners reporting an increase in the prevalence and severity of violence -COVID-19 restrictions and rapid transition to remote service delivery models created new barriers to help-seeking for women experiencing IPV -Working from home mandates had significant wellbeing implications for practitioners doing trauma work. -In …	Control & Manipulation: practitioners reported that the pandemic had provided new opportunities for perpetrators to exert power and control over women. Practitioners reported that perpetrators are using the COVID-19 restrictions and threat of infection to restrict women’s movements, to gain access to women’s residences and to coerce women into residing with them if they usually reside separately.…	Many practitioners reported that their organisations sought to integrate IPV responses into permitted essential services, including general medical practice clinics, Centrelink (state income support services) and childcare. Practitioners recognised that these services offered potentially useful ways to access women and children experiencing violence but who would otherwise be unable to seek help.…	Gender-based violence services could be integrated into future pandemic and disaster planning processes as key frontline agencies based on the evidence assembled and impacts of COVID-19 documented by gender-based violence researchers and advocates. Health emergency and disaster preparedness in governments in relatively stable countries could consider ‘protection cluster models’ used in humanitari…	- Over half of the practitioners surveyed reported that the pandemic had led to an increase in the frequency (59 per cent, n=94) and severity of IPV (50 per cent, n=102). Just under half of the practitioners surveyed (42 per cent, n=105) reported that the pandemic had resulted in an increase in women reporting IPV to specialist support services for the first time. Most notably, three quarters of …
33	6327	Briones-Vozmediano 2014	Economic crisis, immigrant women and changing availability of intimate partner violence services: a qualitative study of professionals´ perceptions in Spain	Dina Idriss-Wheeler/Xaand Bancroft	January - March 2023	https://doi.org/10.1186/s12939-014-0079-1	Economic crisis, immigrant women and changing availability of intimate partner violence services: a qualitative study of professionals’ perceptions in Spain	Erica Briones-Vozmediano: erica.briones@ua.es	N/A	The aim of this study was to explore intimate partner violence (IPV) service providers’ perceptions of the impact of the current economic crisis on these resources in Spain and on their capacity to respond to immigrant women’s needs experiencing IPV. The aim of the present study was to explore IPV service providers’ perceptions concerning the impact of the economic crisis on both the changing ava…	Qualitative research	2011	2011	Spain (specific cities: (Barcelona, Madrid, Valencia and Alicante)	None to report	None to report	Economic recession	Service/support providers	formal services	43 professionals working in NGOs, public institutions and specialised services who gave legal, social, health, employment, family and psychological support to immigrant women. Of note, 4 of these professional were Former IPV victims Population included: → Anthropologist (n = 1) → Former IPV victim (n = 4) → Health worker (n = 1) → Judge (n = 1) → Lawyer (n = 7, one of which was male) → Mediator (…		4	39	N/A	N/A	4	40	N/A	N/A	0	3	N/A	N/A	Inclusion: professionals working with NGOs via a social worker, and also employed the snowball method - in each interview, information was requested concerning possible contacts.	Other: The first strategy employed to recruit participants was to contact a shelter in Alicante. Next, we recruited professionals working with NGOs via a social worker, and also employed the snowball method - in each interview, information was requested concerning possible contacts.	Interviews	The theme identified was: → Immigrant women are triply affected; by IPV, by the economic crisis and by structural violence Four categories related to the perceived impact of the current economic crisis: a) “Immigrant women have it harder now”, b) “IPV and immigration resources are the first in line for cuts”, c) “ Fewer staff means a less effective service” d) “Equality and IPV policies are no lo…	Perceptions of services providers: - indicated that the economic crisis could lead to structural violence against immigrant women who experience IPV; they anticipated a reduction in support resources for these women as a result of budget cuts, and consequently, fewer opportunities for the empowerment which would enable them escape from situations of IPV - no legally valid documentation, language …	→ personal motivation of some professionals (service providers) → personal efforts of some professionals (service providers)	Both their perceptions and the confirmed facts indicate that the effect of macroeconomic and neoliberal political reforms is to impose structural violence on vulnerable populations because, on the one hand, such reforms increase individual and community vulnerability to specific problems, and on the other hand, they lead to a dis-mantling of already debilitated public services	N/A	immigrants at higher risk
34	6319	Ravi 2022	Survivors’ experiences of intimate partner violence and shelter utilization during COVID-19	Dina Idriss-Wheeler/Xaand Bancroft	January - March 2023	https://doi.org/10.1007/s10896-021-00300-6	Survivors’ Experiences of Intimate Partner Violence and Shelter Utilization During COVID‑19	Kristen E. Ravi; email: Kravi2@utk.edu	N/A	This study aims to discuss the impact of COVID-19 on female survivors’ experiences of violence and IPV services. The purpose of this study was to explore female survivors’ lived-experiences of IPV within the context of COVID-19 and their perceptions of service providers.	Other: exploratory, descriptive, and qualitative approach	March 2020	March 2020	Single state in the Southwestern United States	This study was supported by funding from The National Institute of Institute for Transportations and Communities.	None to report	COVID-19/pandemic	Survivors of IPV	Formal (shelters)	Ethnicity: White → n= 5 Black → n = 3 Latinx → n = 1 Multiracial → n = 1		10	N/A	ages ranged from 19–44 years old	N/A	10	N/A	N/A	N/A	N/A	N/A	N/A	N/A	Inclusion: → being over the age of 18 → having experienced IPV within the last 12 months → either residing in the IPV shelter or receiving services from the IPV service agency	Other: → distribute study promotional material, including flyers posted in the agencies and at the IPV shelters. A convenience sample was used. Participants contacted the research team by phone and were provided with additional information about the study. → Participants were recruited from two IPV service agencies in a single state in the Southwestern United States.	Interviews	Category 1: Experiences with service providers → Theme 1) Varying levels of support → Theme 2) Isolation Category 2: Impact of COVID- 19 on daily lives → Theme 3 ) escalation • Subtheme a) escalated life-generated risks • Subtheme b) escalated partner-generated risks	- limited supports due to lockdown - limited support that she received from the agency and echoed how this reminded her of dynamics within her abusive relationship...expressed frustration about not being able to leave the shelter to go where she needed. -participants discussed varying experiences of being isolated...discussed their frustrations with not being able to leave the shelter to obtain i…	- some stated staying in the shelter during the pandemic contributed to their safety (both in terms of their health and safety from violence). -being isolated provided an opportunity for introspection...the requirements to stay at home in the shelter prevented the participants from being located by their abusive partner and provided an opportunity to focus on healing, learning more about IPV tact…	-planning for future public health emergencies should include efforts to add shelter or housing capacity to meet a potential surge in need while accounting for isolation requirements...some IPV agencies have utilized hotel rooms for survivors and their children when the shelter has reached capacity due to social distancing requirements -Being able to articulate the reasoning behind shelter polici…	N/A	Ongoing investigations similar to this study but with additional COVID-19 specific questions are needed across various time points in the pandemic Further, more research that examines how a public health emergency can impact survivors and their role as caregivers, trying to ensure the safety and education of their children is needed.
35	3759	Otero-García 2018	A qualitative study on primary health care responses to intimate partner violence during the economic crisis in Spain.	Dina Idriss-Wheeler/Xaand Bancroft	January - March 2023	https://doi.org/10.1093/eurpub/cky095	A qualitative study on primary health care responses to intimate partner violence during the economic crisis in Spain	Laura Otero-Garcıa; correspondong author, Erica Briones-Vozmedian, erica.briones@dif.udl.cat	Table 1 include an error as it erroneously indicates 46 men participated in the study, while the correct number of men is 36.	The objective of this study was to explore how health professionals perceived the effect of the economic crisis and associated austerity measures on the detection of and cares for intimate partner violence(IPV) in primary care in Spain	Qualitative research	June 2013	December 2013	Spain	This study has been funded through a COFAS grant (supported byCOFUND action within the Marie Curie Action People, in theSeventh Framework programme and the Swedish Council forWorking Life and Social Research/FAS-Forskningsradet fo ̈rarbetsliv och socialvetenskap) through a competitive call. Thiswork was partly supported by the Umea ̊Center for Global HealthResearch, funded by FAS, the Swedish Cou…	None to report.	Economic recession; Other: Economic crisis beginning in 2007 on the socioeconomic situation of Spanish society	Service/support providers	Formal: • Employees from the Primary Health Care Centres (PHCC) in Spain. • Primary care centres in Spain are integrated by multi-disciplinary teams of family doctors, nurses, social workers, midwives and paediatricians, among other professionals (p. 1001).	Participant population includes: • Family doctors • Nurses Midwifes • Paediatricians • Social workers • Sexologists/psychologists * the majority of the participants were women, since the majority of primary health care professionals in Spain are women (p. 1003)			145		N/A		99		N/A		36		N/A	Inclusion • health professionals working in 16 primary care centres in four regions of Spain (four centres in each region)	Other: (Not specified) - ", in each Primary Health Care Centre (PHCC) we invited to participate in the interviews professionals from different backgrounds" (p.1001)	Interviews	Three main themes were identified: ‘Women endure more violence during times of economic crisis’; ‘Fewer resources, fewer professionals and less time to respond to IPV’ and ‘Professionals’ motivation as a requirement to respond to IPV’	- economic precariousness triggers violence against women and also makes women more hesitant to put an end to violent relationships... unemployment and/or economic problems are hostile environments that can generate or aggravate IPV due to male frustration...increase women’s economic dependence on abuser. -Another effect of the austeritymeasures is the paralysis of health centre activities like c…		the importance of working with a women’s-centred approach to integrate the response to IPV. This focus is more difficult when the consultation time is short or when the primary care team lacks adequate training to carry it out	N/A	N/A
36	3427	Cortis 2021	Adapting Service Delivery during COVID-19: Experiences of Domestic Violence Practitioners.	Saredo Bouraleh/Dina Idriss-Wheeler	January - March 2023	doi: 10.1093/bjsw/bcab105	Adapting Service Delivery during COVID-19: Experiences of Domestic Violence Practitioners	Correspondence to Associate Professor Natasha Cortis, Social Policy Research Centre, University of New South Wales, Sydney, NSW 2052, Australia. E-mail: n.cortis@unsw.edu.au		This article examines service responses in Australia, exploring practitioners’ accounts of adapting service delivery models in the early months of the pandemic.	Qualitative research	July 2020	July 2020	Australia	The article draws on research which was funded by the COVID-19 Rapid Response Research Initiative at the University of New South Wales.	None to report	COVID-19/pandemic	Service/support providers	Formal; practitioners	Most of them (58 per cent)were located in New South Wales, and the same proportion was based in a capital city. Participants delivered a range of services. A third (33per cent) said their service focused on family support and advocacy, 32per cent on court support, 18 per cent on general counselling and 17 percent on accommodation, including refugees and tenancy support. Two-thirds (64 per cent) w…			100				0.92				8			Whilst statutory workers, such as those in hospitals and police were not excluded, recruitment targeted community sector practitioners. Respondents were more difficult than usual to reach due to remote working, and we used multiple methods to access them. Primarily, we contacted networks of relevant organisations via their representative (or umbrella) associations. Specifically, we distributed th…	Other: The survey was distributed primarily via networks of not-for-profit commu- nity-based organizations that provide a range of specialist and non-spe- cialist services to people affected by violence.	Survey/questionnaire	Some experienced initial drops in demand, often considered temporary; When asked whether requests for support to their service had increased, stayed the same or decreased since the outbreak, around three in five (59 per cent) reported increases. - reported increased complexity of needs of clients using services - reflecting victims’ isolation with family members using violence, the impacts of chi…	- closures or disruptions to services, including refuges operating at low capacity to comply with distancing requirements, impacted on other services, which faced reduced referral options -Services sought to improve accessibility, including via new offerings of online support and expanded contact hours, increasing demands on practitioners. -people sequestered with perpetrators found it more diffi…	-the creativity and resilience of her counselling team underpinned their success in quickly adapting to new circumstances -clients appreciated their support, even when not face-to-face, or identified expanded access benefiting additional groups needing the service - changes to screening tool after pandemic = Changes included adding questions about COVID-19 isolation and controlling behaviours, or…	Practitioners described extra tasks, including checking on clients more regularly, choosing suitable technology and apps, ensuring clients had useable devices, assisting clients with online communications and discussing safe use of technology. Practitioners also needed to ensure access for people with language barriers, those without technology, and parents supporting children at home with remote…		with language barriers, those without technology, and parents supporting children at home with remote learning, who often lacked ad-equate technology or resource to keep children occupied.
37	3273	Wright 2022	The Impact of COVID-19 Restrictions on Victim Advocacy Agency Utilization Across Pennsylvania.	Dina Idriss-Wheeler/Xaand Bancroft	January - March 2023	https://doi.org/10.1007/s10896-021-00307-z	The Impact of COVID‑19 Restrictions on Victim Advocacy Agency Utilization Across Pennsylvania	Elizabeth N. Wright; email: eun109@psu.edu		The purpose of this brief report is to highlight the impact of the COVID-19 restrictions on the utilization of victim advocacy agencies (VAAs) across Pennsylvania using VAA utilization data from 2019–2020.	Cohort study	2019	2020	Pennsylvania, United States	None to report	None to report	COVID-19/pandemic	Other: Victim Advocacy Agencies	Formal - Victim Advocacy Agencies	Data were collected from the 49 VAAs that cover all 67 counties in Pennsylvania for sexual assault-related services. Of those centers, 33 are considered “dual centers”, providing services to both victims of domestic violence and sexual assault. Data from the dual centers included data from individuals experiencing sexual assault and/or domestic violence whereas the sexual assault-specific agencie…		N/A	49 Victim advocacy agencies	N/A	N/A	N/A	N/A	N/A	N/A	N/A	N/A	N/A	N/A	Data were collected from the 49 VAAs that cover all 67 counties in Pennsylvania for sexual assault-related services. Data from the dual centers included data from individuals experiencing sexual assault and/or domestic violence whereas the sexual assault-specific agencies provide data from individuals experiencing sexual assault	Other: Secondary Data	Other: Administrative database from Pennsylvania Coalition Against Rape (PCAR).	- although decrease in utilization of VAA, does not reflect decrease of violence. -Given the prevalence of interpersonal violence during COVID-19, the deviation in service utilization seen in this study is likely associated with additional and substantial barriers to seeking and accessing care during COVID-19 -Fear of leaving the home or pandemic-related stress such as financial instability, heal…	-VAAs offer services through phone or video, those needing help may not have the technology required to receive that care - live with their abuser, making it hard to find safe space or time away from an abuser to receive phone counseling -Hospital visitor restrictions can prevent advocates from providing accompaniment during FREs (examinations) -Fear of contracting COVID-19 may prevent victims fr…	In situations where a victim is isolated at home with an abuser, develop-ing a safety plan on how to reach the victim (e.g., identifying the best time or method to reach a victim, storing the contact as a nondescript name on your phone, have a trusted friend relay messages to the victim from the VAA) or utilizing text message-based counseling may decrease some barriers.	By understanding factors driving utilization (or lack thereof), system changes, such as ensuring equitable access to telehealth platforms for VAAs and their clients or increased funding for VAAs to offer a robust 24/7 counseling and advocacy response, can be implemented in future crises.	Hotline calls per month: There was a 37% drop in calls from March to April 2020 when restrictions began. During April and May 2020 hotline utilization was 30% and 36% lower than April and May 2019, respectively. As restrictions eased in June 2020, hotline utilization increased 34%, with only 10% fewer calls compared to June 2019. The average number of hotline calls per month in 2020 across all mo…
38	3261	Garcia 2022	The Impact of the COVID-19 Pandemic on Intimate Partner Violence Advocates and Agencies.	Dina Idriss-Wheeler/Xaand Bancroft	January - March 2023	https://doi.org/10.1007/s10896-021-00337-7	The Impact of the COVID-19 Pandemic on Intimate Partner Violence Advocates and Agencies	Lead authors: Rebecca Garcia and Cynterria Henderson Corresponding author: Maya I. Ragavan ragavanm@chp.edu	The inclusion criteria: "was working in 25 states in the United States between July 2020 and November 2020." However, the survey's were conducted from June 2020 to November 2020. We will need to contact the authors to determine which month (June vs July) is the correct month for each the inclusion and the interviews.	In this study, based on United States IPV advocates’ experiences working with survivors during the COVID-19 pandemic, we conducted interviews to explore: 1) personal challenges and resilience working as IPV advocates during the COVID-19 pandemic; 2) how agencies adapted to the pandemic to support IPV survivors and advocates; and 3) specific needs and challenges of culturally-specific agencies.	Qualitative research	June 2020	November 2020	United States (national - 25 states)	This study was funded by a cooperative agreement from the Centers for Disease Control and Prevention (NU38OT000282). Dr. Ragavan is supposed by a National Center for Advancing Translational Sciences University of Pittsburgh KL2 (TR001856; Rubio). Dr. Randell is supported by a National Institute of Child Health and Development K23 (K23HD098299).	None to report	COVID-19/pandemic	Other: IPV Advocates	Formal	Race/Ethnicity → Asian 5 (6%) → Black/African American 6 (11%) → Latinx 7 (13%) → American Indian/Alaska Native 4 (8%) → White 30 (57%) → Other 3 (6%)		N/A	53 → 3 individuals identified as either Transgender, Gender queer, Non-binary	N/A	N/A	N/A	49	N/A	N/A	N/A	1	N/A	N/A	Inclusion Criteria 1) identifying as an IPV advocate; 2) working directly with IPV survivors; 3) working at a US-based agency; and 4) being able to complete the interview in English (spoke and understood). For this component of the larger study, participants who did not spend time engaged in direct work with families experiencing IPV (e.g., development or administrative staff) were excluded.	Other: → announcements on professional listservs and word-of-mouth. Futures Without Violence used their networks, connections, and group distribution lists to ensure information and invitations for study participation were distributed widely across the US and territories. The team identified five groups of historically-marginalized IPV survivors (persons who identify as Black; immigrant and non-E…	Interviews; Other: virtual interviews through a video-conference	Five themes emerged from the data: 1) IPV advocates described how working as an IPV advocate during the COVID-19 pandemic impacted them personally; 2) agencies developed new methods of addressing IPV advocate needs; 3) agencies developed new solutions to address pandemic-related client needs; 4) transitioning advocacy work to virtual formats created both challenges and opportunities; and; 5) pand…	Challenges for support services providers: - IPV advocates during the COVID-19 pandemic, including mental health symptoms, decreased interaction with other advocates and colleagues, and working from home. Advocates described how connection with peers was paramount to their work and pandemic-related restrictions created collaboration barriers and limited interactions. Many advocates noted challeng…	Despite the many challenges that advocates faced, they also spoke about the resilience they recognized in them-selves, their co-workers, their agencies, and their communities. Agencies discussed developing new methods of addressing their staff's needs: -Advocates highlighted how their agencies responded to their needs, including accommodating sick time, creating opportunities for social engagemen…	Advocates highlighted the necessity of creating boundaries and routines to navigate survivors’ interactions from home. The pandemic bolstered their connections with some of their clients. An advocate noted that adapting to the pandemic and transitioning to remote advocacy developed their ability to provide survivor-centered care [ “I think it has made me reflect on my schedule and try to be more …	N/A	Looked specifically at services for IPV survivors from communities which have been marginalized (e.g., LGBTQIA+-identifying survivors, immigrants, racial and ethnic minority-identifying survivors; Serrata et al., 2017).
39	3255	Ragavan 2022	The Impact of the COVID-19 Pandemic on the Needs and Lived Experiences of Intimate Partner Violence Survivors in the United States: Advocate Perspectives.	Saredo Bouraleh/Dina Idriss-Wheeler	January - March 2023	DOI: 10.1177/10778012211054869	The Impact of the COVID-19 Pandemic on the Needs and Lived Experiences of Intimate Partner Violence Survivors in the United States: Advocate Perspectives	Maya I. Ragava; ragavanm@chp.edu		This article describes the results from a larger project examining the impact of the COVID-19 pandemic on family violence and related service provision. This study performed qualitative interviews, with U.S.-based IPV advocates to explore their perspectives on (1) stressors faced by IPV survivors during the COVID-19 pandemic; (2) how IPV survivors kept themselves safe during the pandemic; and (3)…	Qualitative research	June 2020	November 2020	United States of America in 25 states.	This study was funded by a cooperative agreement from the Centers for Disease Control and Prevention (NU38OT000282).	None to Report	COVID-19/pandemic	Service/support providers	Formal; IPV advocates	Asian - 5 (6%), Black/African American -6 (11%), Latinx - 7 (13%), Indigenous -4 (8%), White 30 (57%) ,Other 3 (6%) Female - 49 (92%), Male1 (2%) Transgender, gender queer, non-binary 3 (6%). Eleven (21%) advocates stated they worked at a culturally specific agency (self-defined); an additional 3 (6%) worked at a culturally specific program within their agency.			53 (3 transgender, gender queer, non binary)				49				1			To be included in this study, a participant had to: (1) identify as an IPV advocate asdefined above; (2) work directly with IPV survivors as an IPV advocate; (3) be aged18 or older; and (4) speak and understand English. Participants self-identified asIPV advocates. Participants who did not spend time engaged in direct work with families experiencing IPV (e.g., development or administrative staff)…	Other: Participant recruitment occurred through announcements on listservs, word-of-mouth, and networking.	Interviews	six major themes expressed by advocates: (1) the COVID-19 pandemic compounds challenges of IPV survivors meeting basic needs; (2) the pandemic is being used by abusive partners to control IPV survivors; (3) COVID-19 pandemic mitigation strategies need to be balanced with trauma-informed practices; (4) harm reduction and safety planning requires adaptation during the COVID-19 pandemic;(5) the COVI…	-Housing was viewed as one of the most pressing challenges, with the pandemic exacerbating difficulties in access to safe and affordable shelter -even when housing could be secured, it was crowded and created challenges in maintaining needed physical distancing -pandemic-related barriers survivors face when accessing technology (access to phones, internet), transportation, and employment that ena…	-Many described the importance of prioritizing harm reduction to keep IPV survivors safe while they were often forced to co-exist and cohabitate with abusive partners...they support survivors in finding safe places within their homes - importance of facilitating privacy and security when communicating with IPV survivors, especially when using virtual platforms... including using code words, switc…	Public health measures that prevent transmission of SARS-CoV-2 may be traumatizing or triggering for IPV survivors; regulations from shelters and other residential services may also be traumatizing for IPV survivors (people were restricted in the shelter ... like leaving one jail to go to another...) -pre-pandemic challenges faced by IPV survivors, such as isolation and inability to access housin…		ender and sexual minority IPV survivors may face unique challenges:“LGBTQ community are folks who are either working in essential jobs or folks who are doing work that requires an audience or to be in person. Some examples, aside from working in the food industry are people working at night clubs, or doing drag shows, or even sex work was something that was hugely impacted. -health concerns and e…
40	3253	Nnawulezi 2022	Identifying and Responding to the Complex Needs of Domestic Violence Housing Practitioners at the Onset of the COVID-19 Pandemic.	Dina Idriss-Wheeler/Xaand Bancroft	January - March 2023	https://doi.org/10.1007/s10896-020-00231-8	Identifying and Responding to the Complex Needs of Domestic Violence Housing Practitioners at the Onset of the COVID-19 Pandemic	Nkiru Nnawulezi, correspondign author=Margaret Hacskaylo email: phacskaylo@nashta.org	N/A	Our goals in this paper are to identity the specific needs of domestic violence practitioners negotiating this safety paradox, increasing the understanding of these needs, as well as providing recommendations to help maintain responsive, survivor centered systems for sheltered and community-based survivor populations. This study explored the needs of practitioners who served IPV survivors during …	Other: co-hosted an online meeting called“COVID-19 Resources and Response”in collaboration with its partners from the federal Domestic Violence HousingTechnical Assistance Consortium. This meeting’s goal wast o provide peer support and technical guidance for practitioners in the domestic violence field	March 19, 2020	March 19, 2020	United States	None to report	None to report	COVID-19/pandemic	Service/support providers	Formal (see list below)	→ 35% (n = 300) were executive or program directors. almost → 20% provided direct service to survivors and identified as victim advocates or case managers (n = 162; 19.3%). → 20.5% (n=172) were program managers or coordinators → 25% represented smaller groups such as: • technical assistance providers and grant administrators (n = 50); • mental health professionals (n = 30); • specialists (n = 28)…		N/A	840 partners from federal Domestic Violence Housing Technical Assistance Consortium	N/A	N/A	N/A	N/A	N/A	N/A	N/A	N/A	N/A	N/A	Inclusion: Participants associated with National Alliance for Safe Housing (NASH) and its partners’ listservs	Other: On March 13, 2020, National Alliance for Safe Housing (NASH) announced a peer support call about IPV during the COVID-19 pandemic that was sent to more than 1000 people through NASH and its partners’ listservs.	Other: The call was held on March 19, 2020, using theZoom online meeting platform	Each question is a theme. Themes are divided into four categories Category 1: Managing Residential Housing Programs → Question 1: How Can we Keep Survivors Who Are Living in Shelters Healthy? → Question 2: How Do we Maintain Survivor-Centered Practices during Times of Mandates and Public Health Reporting? Category 2: Providing Material Resources for Survivors → Question 3: How Do we Respond to th…	-Keep Survivors Who Are Livingvin Shelters Healthy (many are essential workers who leave to work in person) and come back to sometimes communal living. - supporting. survivors who test positive while living in shelters. - aligning with pub-lic health mandates to report COVID-19 cases while maintaining survivor and shelter confidentiality -ensure confidentiality while providing survivor advocacy o…	• flexible funding and mutual aid responses are exceptional strategies for maintaining survivor-centered practices while also responding to their significant resource loss, both during and after the pandemic - increased their online and phone communication	1)in pandemic, provide Low-Barrier Access to Shelter Services with Individualized, Flexible Services = reduce or eliminate time limits for shelter stays, as well as for standards for income, employment, or other program goals. -conduct intakes electronically will better enable safety (defer inperson signing etc.) 2: Provide Flexible Financial Assistance and Support Mutual Aid Responses to Support…	N/A	some respondents asked for recommended resources to support survivors that would experience disparate COVID-19 impacts. For example, respondents identified populations who felt more vulnerable: survivors living on reservations, undocumented survivors, survivors with criminal histories, and non-English speaking survivors. Culturally specific programs have also historically worked to become integra…
41	3208	Lapierre 2022	‘We have tried to remain warm despite the rules.’ Domestic violence and COVID-19: implications for shelters’ policies and practices	Saredo Bouraleh/Dina Idriss-Wheeler	January - March 2023	https://doi.org/10.1332/239868021X16432014139971	We have tried to remain warm despite the rules.’ Domestic violence and COVID-19: implications for shelters’ policies and practices	SimonLapierre, email: Simon.Lapierre@uottawa.ca		Investigated the impacts of the COVID-19 pandemic on domestic violence shelters’ policies and practices.	Qualitative research	April 2021	July 2021	This study was conducted in two regions in the province of Quebec, and was conducted in partnership with feminist organisations in these two regions.	This work was supported b the Canadian Social Sciences and Humanities Research Council (SSHRC)	None to report	COVID-19/pandemic	Service/support providers	Formal; Domestic violence shelters	Regarding the sample, nine of the 11 domestic violence shelters in the two selected regions participated in this study. All these shelters provide accommodation and support services to both women and children living with domestic violence. While some of these shelters were located in urban areas, others were located in semi-rural and rural areas			9 domestic violence shelters											domestic violence shelters that provide accommodation and support services to both women and children living in domestic violence.	Other: Using a questionnaire that was completed by the shelters’ directors or coordinators (one questionnaire per shelter) and contacted through email.	Survey/questionnaire	Women’s and children’s access to services - it had been difficult to reach out to women who may have needed protection and support due to their partners’ abusive behaviours	-some confusion in the early stages of the pandemic, as some people thought that the domestic violence shelters were closed or were not allowing new admissions -several women had been worried to break the lockdown rules by leaving their home, an idea that had been reinforced by their abusive partners. The shelter workers had had to reassure these women, and to inform them that they had the right …	Developed multiple strategies in order to reach out to as many women as possible, and to facilitate their access to services.... shelters used radio and newspapers to share information regarding their services. They had also displayed information in multiple public spaces, including grocery stores, convenience stores, drugstores and gas stations - they had used online technologies and social medi…	The diverse strategies that they had developed in order to respond to women’s and children’s multiple needs in the context of the COVID-19 pandemic. It should be noted that these needs had not been limited to safety issues and support in relation to their victimisation, but had also included food, housing, transport and financial resources -difficult to maintain a feminist approach in their work …		Further research will be required to be able to identify ‘best practices’ in this area.
42	2797	Gregory 2021	'i think it just made everything very much more intense': A qualitative secondary analysis exploring the role of friends and family providing support to survivors of domestic abuse during the covid-19 pandemic.	Dina Idriss-Wheeler/Xaand Bancroft	January - March 2023	https://doi.org/10.1007/s10896-021-00292-3	' I Think it Just Made Everything Very Much More Intense’: A Qualitative Secondary Analysis Exploring The Role Of Friends and Family Providing Support to Survivors of Domestic Abuse During The COVID‑19 Pandemic	Alison Gregory; alison.gregory@bristol.ac.uk	For this study, the UK Home Office definition of domestic abuse was used: Any incident or pattern of incidents of controlling, coercive or threatening behaviour, violence or abuse between those aged 16 or over who are or have been intimate partners or family members regardless of gender or sexuality. This can encompass, but is not limited to, the following types of abuse: psychological, physical,…	→ The aim of this study was to explore how the pandemic had impacted people’s assessment of abusive situations and their ability to provide informal support. → The focus of this research is intentionally on support for women who have experienced DA. → The aim of the research was to foreground narratives from people providing informal support to DA survivors during the pandemic, with the following…	Qualitative research	2020	2020	United Kingdom - Primarily from the Southwest of England, but in later stages was extended to include people from across England.	This study was funded as part of a fellowship awarded to Alison Gregory by the AXA Research Fund. The University of Bristol was the host institution.	None to report	COVID-19/pandemic	Other: family and friends	Informal supports: Their relationships with a survivor were: • friend (10) • neighbour(1) • mother (3) • sister (1) • daughter (1) • aunt (1) • cousin (1).	Eight of the participants indicated that they themselves had had experiences of domestic abuse in adulthood or childhood (p. 995). For eight of the participants, this was the first situation of domestic abuse they had encountered. In all but one situation, the survivor was female, and the perpetrator of abuse was male. In two cases, the perpetrator was an adult family member—son (1), and mother (…			18		Age range from 25-69 years.		15		N/A		3		N/A	The eligibility criteria for this study were: (i) participants were aged 16 years or above, and (ii) that they knew a woman (a friend, family member, neighbor, or colleague) who had experienced DA according to the UK Home Office definition.	Other: Participants were initially recruited using poster advertisements in local healthcare and community venues (including community centres, foodbanks, and libraries), and latterly through social media, email, and e-newsletter publicity by the research team, collaborating partners, and relevant third sector organisations	Other: Remote individual interviews used due to introduction of COVID-19 restrictions.	(i) reading situation and risk-assessment after covid; It was clear that many informal supporters felt less sure about what was happening within situations of DA after the pandemic started. In many cases, participants appeared unclear about whether the abuse was continuing, whether the forms or patterns of abuse had altered or escalated, and whether the survivor had been communicating all that wa…	assessment of the level of danger - Participants indicated that they had little informa-tion to go on in order to evaluate the risk people offering informal support do so within the context and complexity of their own lives, and the pandemic has made everyone’s life different, and potentially more difficult help support friends and cope with this happening to friends. Many people described not be…	→ people expressed strong levels of commitment and self-sacrifice, including being ready and willing to override any governmental or legal directives which might prevent them from offering support. → ingenuity of informal supporters, with people adapting modes and types of communication, thwarting perpetrator behaviours, and utilising any opportunities the pandemic provided.	→ Organisations need to carefully consider whether the extensive move to online services will work for everyone, and to ensure that they actively highlight to survivors the potential dangers of engaging in this way. → Furthermore, whilst informal supporters have indeed shown themselves to be both committed and creative during this time, it would be wrong to pursue community initiatives as an easy…	N/A
43	2455	Segura 2022	Rethinking Dating and SEXUAL Violence Prevention for Youth During the Pandemic: Examining Program Feasibility and Acceptability	Marie Buy/Dina Idriss-Wheeler	January - March 2023	https://doi-org.proxy.bib.uottawa.ca/10.1177/08862605221111421	Rethinking Dating and SEXUAL Violence Prevention for Youth During the Pandemic: Examining Program Feasibility and Acceptability	Anna Segura; anna.segura@nyu.edu		The aim of the current study was to understand how youth perceive learning Sexual and dating violence (SDV) prevention in an online environment (acceptability and feasibility of the online DOT program).	Other: Mixed methods triangulation design	Summer 2020	Fall 2020	New York city	This grant was funded in part by a Community Design for Health and Wellness grant from the Rutgers University Interdisciplinary Research Group, Office of Research and Economic Development	None to report	COVID-19/pandemic	Other: Youth participants in the Project Dream, Own and Tell (DOT), a 13- to 18-week SDV prevention program targeting youth from traditionally underserved communities in New York City. The sample comprised Latinx/Hispanic, Asian American, Arab American, and African American youth between the ages of 15 and 21 from urban communities.		Ecological Momentary Assessments (n = 25), a brief post survey with Likert-scale items (n = 18), and semi-structured interviews with n = 12 participants. The sample comprised Latinx/Hispanic, Asian American, Arab American, and African American youth between the ages of 15 and 21 from urban communities.														eligibility requirements (age, affiliation with target community, and adequate technology and space to participate remotely). While the program was implemented online, the target communities for the DOT groups in the present study were defined geographically, so eligibility requirements included youth from a particular geographic neighborhood in New York City, either by residence or affiliation w…	Other: Youth were recruited to participate in the Project DOT program through flyers disseminated by a partner community-based organization and screened through an online application and phone call to ensure they met eligibility requirements (age, affiliation with target community, and adequate technology and space to participate remotely).	Other: Mixed Methods		-communication with program facilitators and other participants was challenging, as well as interactions while working in groups (66.7%, n=8). Their reflections included overall that being online hindered them from experiencing trust and openness at the same pace they would have experienced if the program was held in-person. -activities were some-times long or discussions slow, the need for addin…	- online was its accessibility and convenience in terms of balancing the program with their other duties and responsibilities, being able to join the program from wherever, having a comfortable space where they can connect to the program, and avoiding weather conditions and commuting. -online program fostered the creation of a safe space for them to participate and disclose their experiences, opi…	This pilot study assessed the acceptability and feasibility of the online version of an innovative and culturally response SDV prevention program for older adolescent youth from underserved and urban communities. It is key to assess the acceptability and feasibility of online SDV prevention programs since this will inform whether an intervention could be implemented effectively (Proctor et al., 2…	94.4% (n=17) of youth were satisfied with their participation in Project DOT. post survey data showed that most participants (83.3%, n=15, see Table 1) agreed or strongly agreed that their experience in the online learning opportunity was successful Most participants also reported that they would recommend the DOT online program to their friends (94.1%, n=16, see Table 1 As shown in Table 1, out …	Limitations and Future Directions This study has several limitations. The recurrence of themes in the qualitative interview data gave us confidence that we reached saturation, however the small sample of survey participants suggests that we likely did not capture all youths’ perspectives and/or were the ones that felt more positive about the program and the online format. In addition, sociodemogr…
44	2382	Williams 2021	Provider perspectives on the provision of safe, equitable, trauma-informed care for intimate partner violence survivors during the COVID-19 pandemic: a qualitative study	Dina Idriss-Wheeler/Xaand Bancroft	January - March 2023	https://doi.org/10.1186/s12905-021-01460-9	Provider perspectives on the provision of safe, equitable, trauma-informed care for intimate partner violence survivors during the COVID-19 pandemic: a qualitative study	Emma E. Williams; corresponding author Jeffrey N. Katz (jnkatz@bwh.harvard.edu)	N/A	Aimed to understand and characterize the impact of the pandemic on delivery of IPV care in Boston. We set out to understand the challeneges faced by providers involved in caring for IPV survivors during the COVID-19 pandemic, and the steps providers took to address these challenges	Qualitative research	December 2020	March 2021	Greater Boston area, United states.	None to report	NK reports being on the Board of FINEX House, a women’s shelter in the Boston area. The rest of the authors declare to have no competing interest	COVID-19/pandemic	Service/support providers	Formal	Participants included providers involved in: → healthcare (n = 7) → housing (n = 4) → legal aid (n = 3) → social (n = 4)		N/A	18 providers, who represented the following sectors of IPV care healthcare (n=7), housing (n=4), legal aid (n=3), and social or community work (n=4).	N/A	N/A	N/A	N/A	N/A	N/A	N/A	N/A	N/A	N/A	Inclusion: → at least two years of experience working with IPV survivors prior to March 2020, with continued work during the pandemic. → work in the Greater Boston area and speak English as a primary language.	Other: → recruited individuals involved in caring for IPV survivors to participate in thirty-minute phone interviews. We used Google Search to identify organizations involved in care of and support for IPV survivors in the Boston area and then contacted individuals within those organizations. → Following an initial round of recruitment, we used key informants to suggest additional providers. → se…	Interviews	*Thematic domains are identified by roman numeral, while themes have an arrow and sub themes have a ∞. I. Pandemic threat → Exacerbated external stressors → Restricted access to healthcare ∞ Fewer interactions with mandatory reporters → Fewer opportunities to leave abusive environment → Fear of COVID‑19 infection II. Community and system impacts → System‑wide uncertainty and inconsistency → Strai…	→ COVID-19-related restrictions on capacity and transportation limited survivors’ access to health care providers → COVID-19-related restrictions on capacity and transportation reduced survivors’ opportunities to seek help → Stay-at-home orders forced survivors to remain in close proximity to their abusers → social distancing measures undertaken by institutions (e.g. hospitals, courts) reduced th…	→ Virtual encounters allowed survivors to access care during the pandemic, where they would have otherwise missed out due to COVID-19 mitigation measures and the fear of contracting COVID-19. → Virtual encounters increased flexibility for providers and survivors in terms of scheduling and meeting → open-mindness, creativity, and cooperation across different sectors of care were essential in enabl…	- The pandemic presented an opportunity for providers to move further towards a hybrid-care model (incorporating alternative care modalities, such as in-person, telephone, and video interactions), based on individual survivors’ needs, rather than a one-size-fits-all approach. Going forward, such a hybrid care model may help advance this more individualistic approach to care -pandemic required pro…	N/A	N/A
45	2273	Mantler 2022	Navigating multiple pandemics: A critical analysis of the impact of COVID-19 policy responses on gender-based violence services	Marie Buy/Dina Idriss-Wheeler	January - March 2023	DOI: 10.1177/02610183221088461 jo	Navigating multiple pandemics:A critical analysis of the impact of COVID-19 policy responses on gender-based violence services	Tara Mantler Western University, Canada tara.mantler@uwo.ca		To explore the effects of the COVID-19 pandemic, and policy responses to it, on the provision of GBV services, as described by staff and executive directors (EDs), in GBV organizations in Ontario, Canada.	Qualitative research	June 2020 (start of data collection)	October 2020 (end of data collection)	Ontario, Canada	The author(s) received financial support for the research, authorship, and/or publication of this article: This project was funded by Western University and the Social Sciences and Humanities Research Council of Canada.	None to report	COVID-19/pandemic	Service/support providers	Formal	Interested staff were askedto email the research team; individual interviews were conducted with shelterstaff (n=26) andfive focus groups of four to six participants were completedwith EDs (n=24).			26 shelter staff; 24 executive directors											Inclusion: ED staff and their ED colleagues in selected regions in Ontario. - Staff and EDs included in this study served communities ranging from 4,700 to 1,500,000 people.	Other: Purposive and snowball sampling were used, with our five partner EDs support-ing recruitment of staff and their ED colleagues in selected regions in Ontario, supplemented by invitations for direct service staff to participate in the research sent via major GBV sector email list-servs in Ontario.	Interviews; Focus groups	Five main themes were identified and explored, namely that: (1) there are in fact four pandemics at play; (2) the interplay of pandemics amplified existing systemic weaknesses; (3) the key role of informal partnerships and community support, (4) temporary changes in patterns of funding allocation; and (5) exhaustion as a consequence of addressing multiple and concurrent pandemics.	One impact of the confluence of having to address multiple pandemics in an already-stressed service environment was the emergence of a pandemic hierarchy. What became clear in policy decision-making was that the COVID-19 pandemic was the main priority, which resulted in new or revised discursive framings of the various other pandemics: GBV was a ‘shadow’ pandemic, anti-racism a ‘movement,’ and op…	Despite the fact that "GBV organizations have been working in a state of constant crisis for years" AND that "the COVID-19 pandemic, and the inequitable, 'one-size-fits-all', constantly changing public policy response to the existing pandemics has led to profound exhaustion in the GBV sector": "leaders and staff WORKED TOGETHER to support one another and leverage their formal and informal partner…	(From the CONCLUSION): -indings illustrate that, when looking at the response to the COVID-19 pandemic in the context of GBV services, the Ontario policy response has not been equitable, nor, for some sectors, effective. While we saw that governments can rapidly mobilise a response and funding when faced with a pandemic, they generally choose not to do so for GBV, systemic racism or opioid-relate…		This qualitative interpretive description study (Thorne, 2016; Thorne et al.,2004) used an integrated knowledge mobilization (KMb) approach (Kothariand Wathen, 2013, 2017). Interpretive description is aligned with a pragmatic(Morgan, 2014) orientation aiming to generate knowledge that is relevant in the context of applied disciplines (Thorne et al., 2004). This is very consistent with our integra…
46	2160	Oswald et al. 2023	American Women's Experiences With Intimate Partner Violence during the Start of the COVID-19 Pandemic: Risk Factors and Mental Health Implications	Saredo Bouraleh/Dina Idriss-Wheeler	January - March 2023	DOI: 10.1177/10778012221117597	American Women’s Experiences With Intimate Partner Violence during the Start of the COVID-19 Pandemic: Risk Factors and Mental Health Implications	Debra Oswald, Email: Debra.Oswald@Marquette.edu		The goal of this study is to investigate American women’s experiences with IPV (i.e., psychological, physical, and sexual) in the early months of the COVID-19 pandemic. We sought to understand how COVID-19 specific stress factors were associated with women’s IPV experiences while accounting for vulnerability risk factors for IPV (e.g., socioeconomic status, community type, and sexual orientation	Other: Quantitative	May 2020	June 2020	U.S. state or territory	None to report	None to report	COVID-19/pandemic	Survivors of IPV	Formal	From the resulting sample of n = 942, there were n = 677 women. The majority (81.5%; n = 352) of the women identified as White, 6.7% (n = 29) identified as Black/ African American, 6.9% (n = 30) identified as Hispanic/Latina, 5.8% (n = 25) iden- tified as Asian American, and 3.5% (n = 15) identified as other ethnic minority (indi- viduals could indicate multiple ethnicities).		942		37.93 years		677								Study inclusion criteria required being 18 years of age or older, residing in a U.S. state or territory, and English language fluency. There were N = 1,168 respondents (MTurk sample: n = 903; additional online sources: n = 265) who responded that they met the inclusion criteria and continued to the survey questions.	Other: The study was advertised via the U.S. Mechanical Turk(MTurk), Amazon’s crowdsourcing platform, during May 2020, and participantsreceived payment ($1.00). Links to the study were also disseminated via socialmedia, university announcements, community listservs, national organization websitesfor studies on families, and snowball sampling	Survey/questionnaire		the ability to conduct telepsychology sessions privately and securelywhile at home, potentially with the abuser in the home, is a challenge	Increasing access of broadband Internet services could expand opportunities foraccessing telehealth and IPV resources services, as well as help victims of IPV main-tain essential social connections	Women who experience IPV need to be able to access necessary services. This will require funding, appropriate staff to provide resources, secure communication mecha- nisms for victims to seek support, additional locations to provide safe stays for victims and their children, and necessary security and privacy protocols Media and social media can be used to raise awareness and provide information …	- The logistic regression model predicting women’s experiences with physical IPV was significant, χ2(13) = 194.78, p < .001, −2LL = 249.52, Cox & Snell R2 = 0.38, Nagelkerke R2 = 0.58, percentage correctly classified 87.9%. Among the variables in the model, age, B = –0.05, and employment status, B = –1.37, were significantly, p < .05, associated with lower odds of physical IPV. However, sexual mi…	address the impact of immigration, acculturation, and other social determinants of health when addressing IPV among Indigenous, racialized, and migrant women Cultural dimensions may impact willing-ness to seek care, discuss abuse with healthcare providers, and engage in interventions.Thus, mental and physical health prevention and treatment strategies should be tailoredfor different subgroups.
47	2072	Alston 2022	Australian and New Zealand social workers adjusting to the COVID-19 pandemic	Marie Buy/Dina Idriss-Wheeler	January - March 2023	doi: 10.1093/bjsw/bcab163	Australian and New Zealand social workers adjusting to the COVID-19 pandemic /	Correspondence to Professor Margaret Alston, Social Work, University of Newcastle, NSW, Australia. E-mail: Margaret.alston@newcastle.edu.au	Published by Oxford University Press on behalf of The British Association of Social Workers. (2021)	Research question: ‘How has social work practice in Australia and New Zealand been affected by COVID-19?’	Other: Mixed methods (part qualitative / part quanti, where the qualitative ((i) a narrative literature review with a systematic search of research papers informed findings from the (ii) questionnaire.	October 2020	December 2020	Australia and New Zealand	None to report	None to report	COVID-19/pandemic	Service/support providers	Social workers				208 (148 from NZ and 60 Aus)		-		0.84				33			inclusion: Social workers; From Australia / NZ	Other: For the questionnaire: Advertised through existing social work contacts, through the national social work professional bodies in both New Zealand and Australia, the Australia and New Zealand Social Work and Welfare Education and Research body and the Social Workers Registration Board in New Zealand.	Survey/questionnaire	1. Main thematic issues to emerge in response to the survey question asking about the main issues raised by clients were: increased health and mental health issues reported by clients; isolation of clients from their support networks; increased reports of domestic violence; increased homelessness and financial concerns. 2. Health and mental health issues 3. Isolation of clients from their support…	Ethical dilemmas in the context of COVID-19. - balancing prioritizing needs of users (vulnerable population) with own personal risk of infection with possible home visits to provide proper support. -trying to maintain continuity of care with clients when work practices change to accommodate COVID restrictions (i.e., when social workers are working from home, communicating via technology and opera…	technology when present and easily accessible.	The prior experiences of disasters meant that social work services and their workers were arguably able to move more quickly to disaster mode. Disaster plans were quickly instigated, previous training was built on and good practices were quickly in place. - appear to be room for the development of telehealth protocols to facilitate the delivery of services and training for workers to ensure they …	44% indicated that using telehealth and technology to hold meetings was not at all suitable (i.e., internet access/issues with technology). 83 percent of our survey partici-pants agreed they had received training on personal protection, 83 per-cent had been provided with PPE and 61 percent noted they were reasonably well informed or very well informed about COVID-19 -31 percent of participant soc…	This is a study about the impact of COVID-19 on social workers in AUS and NZ, and therefore more about social workers who actually report about "client accessing services", therefore a "report by proxy" on "client access to services". LIMIT: In this paper, "violent incidents, domestic violence, etc." reported by Service Workers may include IPV, but are not necessariliy reported as such in this pa…
48	2021	Fogarty 2022	Providing therapeutic services to women and children who have experienced intimate partner violence during the COVID-19 pandemic: Challenges and learnings	Saredo Bouraleh/Dina Idriss-Wheeler	January - March 2023	https://doi.org/10.1016/j.chiabu.2021.105365	Providing therapeutic services to women and children who have experienced intimate partner violence during the COVID-19 pandemic: Challenges and learnings	Alison Fogarty; ali.fogarty@mcri.edu.au		The aim of the current study was to identify key themes related to parents' experience of taking part in a telehealth delivered parent- child dyadic intervention for healing and recovery from IPV exposure during the COVID-19 pandemic in Victoria, Australia, as well as to identify key themes related to clinicians' experience of delivering the service. Specifically, the aims of the study were to ex…	Qualitative research			Victoria, Australia,	This project was funded by Department of Health and Human Services, the Victor Chiodo Foundation, and Morgan Stanley. Murdoch Children's Research Institute received funding from the Victorian Government Operational Infrastructure Support Program.	None	COVID-19/pandemic	Both IPV and support providers (informal or formal)	Formal; Therapeutic support	14 Restoring Childhood clinicians and 5 parents who had participated in the Restoring Childhoodintervention via telehealth. Clinicians included three team leaders (21%), two senior clinicians (14%), and nine clinicians (64%), working across metropolitan and regional setting. Twelve clinicians were female (86%), all held qualifications in social work or psychology and had on average 15 years' expe…		5	14 )(Clinicians included three team leaders (21%), two senior clinicians (14%), and nine clinicians (64%), working across metropolitan and regional settings)	37		5	12	37			2			Although government restrictions differed across metropolitan and regional settings in Victoria, at the time of the interviews, all sites had completed at least 8 weeks of consecutive lockdown. The current qualitative study focused on parents' and clinicians' experience of Restoring Childhood during the pandemic and via a telehealth platform	Clinic patients	Interviews	- an increase in parenting skills and confidence -understanding about how exposure to family violence can impact children and their development also increased, and this helped them understand their child's behaviour and responses within this context -improvements in relationships with their child with some parents noticing more open communication around feelings and emotions and with school - chi…	PARENTS: -parents of younger children (children under approximately 8 years) explained that at times their child/ren had difficulty maintaining attention and engagement across the telehealth session, particularly after spending considerable amounts of time in front of a screen during the day for remote learning at school CLINICIANS - preference for some face-to-face sessions which can allow for d…	PARENTS -Positive intervention experience.Parents expressed gratitude for the continued provision of service during the pandemic, explaining that the support they received was extremely valuable during such a difficult time. -telehealth modality increased accessibility of the service, particularly for parents with multiple children who may otherwise have had to arrange childcare to attend session…	Parents also described that the support they received during a time of stress and isolation contributed to improved mental health and wellbeing. The isolation of the pandemic was reflected upon, emphasising the importance of having someone to speak with regularly and provide support for themselves and their parenting. The findings highlight the need for clear and explicit guidelines on the use of…		Telehealth modes of delivery may offer increased accessibility of services for families who may otherwise experience considerable barriers to engagement including geographic distance from services, access to childcare and transportation. It is important that services consider the long-term role of telehealth within their service post the COVID-19 pandemic and provide families with choices in how …
49	2009	Ghidei 2022	Perspectives on delivering safe and equitable trauma-focused intimate partner violence interventions via virtual means: A qualitative study during COVID-19 pandemic	Dina Idriss-Wheeler/Xaand Bancroft	January - March 2023	https://bmcpublichealth.biomedcentral.com/articles/10.1186/s12889-022-14224-3	Perspectives on delivering safe and equitable trauma-focused intimate partner violence interventions via virtual means: A qualitative study during COVID-19 pandemic	Winta Ghidei email: ghidei@ualberta.c	N/A	This study aimed to qualitatively describe the challenges experienced by service providers with delivering virtually delivered IPV services that are safe, equitable, and accessible for their diverse clients during the COVID-19 pandemic. To this end, this study aimed to qualitatively explain, from the perspectives of service providers in Alberta, the challenges with accessing virtually delivered i…	Qualitative research	Not provided "during COVID-19 pandemic"	Not provided "during COVID-19 pandemic"	Alberta, Canada	We are grateful for the funding received from the Canadian Institutes for Health Research (CIHR) Knowledge Synthesis Grant: COVID-19 Rapid Research Funding Opportunity in Mental Health and Substance Use (REF# 442700). The funding body had no role or influence in the design of the study, collection, analysis, and interpretation of data and in writing the manuscript.	None to report	COVID-19/pandemic	Service/support providers	Formal	Not provided		N/A	24 *NB Genders of 3 participants were not provided.	N/A	N/A	N/A	17	N/A	N/A	N/A	4	N/A	N/A	Participants from various organizations and geographical locations serving individuals affected by IPV from diverse social, economic, and cultural backgrounds were invited to participate; in Alberta, Canada	Other: A purposive maximum variation sampling technique, which involves deliberately selecting individuals who fit the criteria for the study and represent diverse populations, was used to recruit participants. Interview participants were recruited from existing relationships among the research team and community partners. The study was promoted through IMPACT and email invitations were sent to p…	Interviews	The following themes emerged from service provider interviews: (i) Acknowledging preexisting systemic and institutional barriers that impact delivery of and access to any IPV intervention, (ii) How the COVID-19 pandemic changed help-seeking behaviours for IPV interventions, (iii) Difficulties ensuring client safety in the virtual environment when providing care or treatment for clients.	Pre-existing (prior to the pandemic) barriers → language barriers → gap in compassionate, client-centered and trauma-informed care for socially disadvantaged populations, instead existing IPV interventions are generalized and generic → lack of sufficient funding → lack of coordination, collaboration and transparency among agencies within the anti-violence sector due to competing needs for further…	Pandemic's impact on help-seeking approaches - facilitators → providers and client set up safety plans such as safe words between clients and providers, where if the client uses the safe word, the (virtual) session ends, and they will contact each other in a different predetermined approach → modifying their organizations’ policies and procedures to protect clients’ privacy in the provision of in…	- instead of providing holistic approaches to addressing their clients’ intersecting needs, their organization focuses on “either a cultural perspec-tive, or a gender perspective, or an age demographic per-spective,” this provider added, “those [identities] get split out versus having a service that can deal with all of those moving pieces” -Providers spoke about the importance of modifying their…	N/A	N/A
50	1994	Speed 2020	Stay Home, Stay Safe, Save Lives? An Analysis of the Impact of COVID-19 on the Ability of Victims of Gender-based Violence to Access Justice	Saredo Bouraleh/Dina Idriss-Wheeler	January - March 2023	DOI: 10.1177/0022018320948280	Stay Home, Stay Safe, Save Lives? An Analysis of the Impact of COVID-19 on the Ability of Victims of Gender-based Violence to Access Justice	Ana Speed; Corresponding author = Callum Thomson; callum2.thomson@northumbria.ac.uk		The third and final part of the article presents the findings of a UK wide study conducted by the authors into the impact of Covid-19 on GBV organisations and victims.	Other: quantitative & qualitative	31 March 2020	23 April 2020	United Kingdom	None	None	COVID-19/pandemic	Service/support providers	Formal; GBV organisations				52												Other: A request to participate in the study was sent by email to all GBV organisations listed in the Women’s Aid and Mankind directories that had a contact email address recorded. In total, 321 organisations were contacted using this method.	Survey/questionnaire	The key themes that will be examined are; impact on service provision; financial support, funding and resources; access to justice and public messaging. -respondents (GBV support services) played a role in (i) providing ‘legal support’ to their service users, including through facilitating referrals to legal practitioners, attending appointments with them, helping service users to complete applic…	The study demonstrated that in some instances, justice for victims may be compromised because of a reduction or withdrawal of some support services. It was reported that 78.8% of respondents had withdrawn or delayed services. The main services which had been postponed or cancelled were fundraising events, community-based edu- cational activities, face-to-face support groups and therapeutic work f…	The findings demonstrate that access to justice for victims can be achieved through service provision in a number of key ways. The second way that GBV support services promote justice through service provision is by delivering projects aimed at upholding these principles; helplines (and their web-based alternative, web chats) preserve privacy and confidentiality, provide information free of charg…	-In their written evidence to the UK government, the authors suggested that this could be achieved by GBV organisations setting up pop-up booths in supermarkets and/or pharmacies where GBV victims would sit 1:1 with a trained support worker, who is available remotely using a computer to promote social distancing...This recommendation would be assisted by only one member of the family being able t…	- Over 61% of the respondents reported providing additional services. Drawing on Sullivan’s categorisation, this included social support (providing practical assistance such as food parcels, collecting prescriptions, paying emergency housing costs for families and providing toy boxes to children); community resources and systems change work (developing blogs, preparing information packs for schoo…	The data from this study indicates that this is potentially undermined by a lack of resources and the increase in Covid-19 related administration that organisations face. This includes applying for pots of funding, redesigning policies and ensuring staff and volunteers have the resources to work from home.
51	1944	Golenko 2022	THE ROLE OF CIVIL SOCIETY IN A TIME OF PANDEMIC: BRIDGING THE GAP BETWEEN OFFICIAL POLICIES AND INFORMATION NEEDS OF VICTIMS OF FAMILY VIOLENCE	Saredo Bouraleh/Dina Idriss-Wheeler	January - March 2023	https://doi.org/10.30925/zpfsr.43.2.3	THE ROLE OF CIVIL SOCIETY IN A TIME OF PANDEMIC: BRIDGING THE GAP BETWEEN OFFICIAL POLICIES AND INFORMATION NEEDS OF VICTIMS OF FAMILY VIOLENCE	Dejana Golenko; email: dejana.golenko@pravri.uniri.hr.		The aim of this study is to fill the gap on the role of NGOs in providing the necessary information to their users in order to identify the best ways and communication channels through which victims who have experienced family violence can access the necessary information in everyday life. The purpose of this study is to investigate the problems encountered by employees of NGOs in accessing and u…	Qualitative research	September 2020	December 2021	Republic of Croatia: Rijeka, Poreč, Zagreb, Osijek, and Split.	This work has been supported in part by Croatian Science Foundation under the project IP-CORONA-04-2086	None to report	COVID-19/pandemic	Service/support providers	Formal; NGO participants	The sample included 21 NGO participants dealing with the protection of victims of family violence from five urban centres of the Republic of Croatia: Rijeka, Poreč, Zagreb, Osijek, and Split. Most of the participants completed the study of psychology or psychotherapy (six participants) or the study of law (eight participants), while seven participants completed other studies and are heads of offi…			21 NGO participants dealing with the protection of victims of family violence 6 psychologists/psychotherapists; 8 lawyers, 7 other													Focus groups	- Psychological blows and emotional deprivation are almost a common experience for every woman who has sought support and assistance from NGOs. Coercive control, forced confinement in the home, threats of physical violence, insults, and ignoring create an offensive or intimidating atmosphere seriously impairing the victim’s psychological integrity. - worse when women is not employed and economica…	- stability and sustainability an issue b.c. NGO's that provide information are funded by different projects (funding mechanism). -lack of IT infrastructure to communicate with suvivors; especially if they did not have internet access or access to mobile networks. - needed to make sure the sources of information they were providing were credible and reliable; have to be trusted. - issue of managi…	- NGOs use websites of ministries and legal databases as well as textbooks, papers in the field of law and psychology to provide information to survivors - during pandemic they used information related to relevant ministries (labour, pension, family) as well as international courts (EU and international courts). - advertised through various media (NGO websites or Facebook) - printed flyers and to…	Participants believe that their users turn to them for help because they feel safe with them, and they are bound by mutual trust in a friendly, safe environment without judgments or bullying. Interestingly, participants also pointed out that their users do not take the next step to leave the abuser due to difficult employability and insecurity as well as the trigger for asking for help is the mom…	n/a
52	1932	Pfitzner 2022	Responding to women experiencing domestic and family violence during the COVID-19 pandemic: Exploring experiences and impacts of remote service delivery in Australia	Dina Idriss-Wheeler/Xaand Bancroft	January - March 2023	https://doi.org/10.1111/cfs.12870	Responding to women experiencing domestic and family violence during the COVID-19 pandemic: Exploring experiences and impacts of remote service delivery in Australia	Naomi Pfitzner, email: naomi.pfitzner@monash.edu.au	Study used two exploratory surveys and report on the qualitative survey findings.	Our research investigated the impact of the Australian lockdowns during April and May 2020 on practitioners responding to DFV and their experiences of providing remote support during the crisis.	Qualitative research	Queensland Survey: May 8, 2020 Victoria Survey: April 23, 2020	Queensland Survey: May 22, 2020 Victoria Survey: May 24, 2020	Australia (states of Queensland and Victoria)	None to report	None to report	COVID-19/pandemic	Service/support providers	Formal	N/A		N/A	Queensland survey:117 Victoria survey: 166	N/A	N/A	N/A	N/A	N/A	N/A	N/A	N/A	N/A	N/A	Practitioners' perspectives on the impact of COVID-19 on women experiencing DFV and the specialist DFV service sector, including practitioner experiences of providing support during the pandemic in the Australian states of Queensland and Victoria	Other: Queensland survey: The Queensland state survey was developed and administered by the Queensland Domestic Violence Services Network (QDVSN). Victoria survey: Information about the study and a link to the online survey were distributed electronically through social media outlets (including Twitter and LinkedIn), through the Monash Gender and Family Violence Prevention Centre network, and by …	Survey/questionnaire	These research findings are explored under three headings: service adaptations duringCOVID-19 restrictions, the challenges of remotely responding toDFV during COVID-19 and the impact of the COVID-19 restrictions on practitioners' well-being - a transition from predominantly face-to-face service delivery to reliance on video, web, message and phone-based services that could be delivered remotely t…	- reported that reduced privacy in homes during lockdown had restricted women's opportunities to seek help and increased safety concerns. -difficulty of effectively maintaining contact with clients and ensuring continuity of support during lockdown. Practitioners reported that lack of confidentiality when seeking help remotely, combined with the increased presence of perpetrators in the home -imp…	→ Integrated access to service with other services: organizations sought to integrate DFV response into essential services permitted to remain open during the lockdown, such as General Practice clinics, childcare services and Centrelink (an Australian Federal Government agency that provides social security benefits).Practitioners said that these touchpoints offered face-to-face access to women an…	Some practitioners reported that their organizations sought to integrateDFV response into essential services permitted to remain open duringthe lockdown, such as General Practice clinics, childcare services and Centre link (an Australian Federal Government agency that provides social security benefits)...these touch points offered face-to-face access to women and children experiencing violence bu…	N/A	Further research examining the effectiveness of remote models of support for DFV practitioners is required and would pro-vide valuable insights for practice and policy in other times of crisesand natural disasters
53	1864	Coram 2021	Community service sector resilience and responsiveness during the COVID-19 pandemic: The Australian experience	Xaand Bancroft/Dina Idriss-Wheeler	January - March 2023	DOI: 10.1002/ajs4.167	Community service sector resilience and responsiveness during COVID-19 pandemic: The Australian Experience	Veronica Coram; Email: veronica.coram@unisa.edu.au	N/A	To explore how community service sector organisations were responding to early pandemic impacts, we deployed three snapshot surveys across Australia in April–May 2020. However, the community sector's work should be conducted in collaborative partnership with governments, and as a complement to public service provision, not as a substitute for it.	Other: Rapid review	April 2020	May 2020	Australia	None to report	None to report	COVID-19/pandemic	Service/support providers	Formal	Community service sector		N/A	299* this is the number of completed survey. There were three launches of the survey. I person could have completed the survey 3 times.	N/A	N/A	N/A	N/A	N/A	N/A	N/A	N/A	N/A	N/A	Defining the Australian community service sector relatively narrowly as personal welfare, childcare, aged care and crisis accommodation services,	Other: invitation for them to disseminate the survey further via snowballing if they wished. The distribution list was built by drawing on the researchers’ extensive networks in the community service sector and supplemented by online searches for peak/national bodies and NGOs, with the aim of identifying organisations providing services and supports targeting people experiencing disadvantage and/…	Survey/questionnaire	Survey respondents reported increasing demand for services and workloads during the data collection period and changing perceptions of client needs and organisational pressure points.	Increased workloads (client needs, particularly mental health) and services demands. Practical difficulties around continuing to deliver services with physical distancing in place were the most significant concern across the data collection period, though easing by the third snapshot as organisations adapted to the new circumstances. Not having face-to-face contact with clients, including in thei…	Flexibility was a key feature of how community sector organisations managed pandemic-related pressure points. Found new ways of keeping clients engaged with services, including conducting “footpath drop-offs” of food par-cels, pamper packs, survival kits and Easter baskets. Many organisations reported moving to online service delivery. A substantial shift to digital delivery modes across the for-…	Such practice innovations not only helped staff and clients to cope with the acute phase of the pandemic but also generated improvements to service delivery that could be retained post-pandemic. Clients’ new familiarity with online platforms may open up more choices around service delivery models in the future. Survey respondents also recognised remote working as a more viable option in the futur…	N/A	N/A
54	1847	Clarke et al (2023)	Resilience and Resistance in the Community Sector: Organisational Challenges and Responses by the Australian DFV Sector in the Time of COVID-19 Pandemic	Saredo Bouraleh/Dina Idriss-Wheeler	January - March 2023	https://doi.org/10.1093/bjsw/bcac128	Resilience and Resistance in the Community Sector: Organisational Challenges and Responses by the Australian DFV Sector in the Time of COVID-19 Pandemic	*Correspondence to Dr Joanne Clarke, School of Public Health and Social Work, Queensland University of Technology (QUT), Kelvin Grove, Queensland, Australia. E-mail: j37.clarke@qut.edu.au		This article makes a contribution to the growing body of literature about the future of workforces responding to crises and disaster, as our research presents the voices of front line workers, and offers their ideas about what is required to strengthen the DFV sector. The aim of the survey was to examine the disaster response impacts experienced by the domestic violence workforce and understand h…	Other: qualitative and quantitative	June 2020	August-September 2020	Australia	None to Report	None to Report	COVID-19/pandemic	Service/support providers	Formal; organisations in the domestic and family violence	Most respondents (see Table 1) were located on the higher populated eastern coast of Australia. Responses were primar- ily received from metropolitan areas (57 per cent) with regional centres (36 per cent) and rural and remote areas (7 per cent) also contributing.			273											A range of NGOs and government agencies that deliver specialist and mainstream services and support to people experiencing DFV and people that use violence in Australia.	Other: Email and Voluntary	Survey/questionnaire	1. the closure or significant service reductions because of both office and public space restrictions meant the sector had to significantly adapt their service delivery; 2. these adaptations and changes to service delivery had an impact on the way that risk assessments were performed, which respond- ents perceived as increasing the risk for women. Those most vul- nerable were the most affected; a…	-lockdowns...causing workers significant distress due to concern for the safety of women and children. COVID-19 restrictions meant that direct support work was reduced to incorporate the public health measures. It was left to staff to regulate the limitations in service provision which respondents found stressful -space restrictions increased the time-frames for the delivery of services and often…	-DFV workers in health settings, theCOVID-19 restrictions meant that there was a sense of safety and connection between women and the worker ... perpetrators cannot be present during examinations in the emergency dep. -in the legal sector, respondents were surprised by the rapid changes that were made possible as the courts installed the digital infrastructure required to move court hearings onli…	-Most commonly, services described moving their operations to telephone and/or on-line platforms. This changed (or reduced) the nature and scope of therapeutic work; creating a shift to emphasising crisis intervention aspects of support, which was reported as having adverse implications for clients experiencing complex trauma. When asked what was needed for future in terms of resourcing: upskilli…	- Closure or major service reductions were identified by 36 per cent (98/ 273) of the respondents as causing workers significant distress due to concern for the safety of women and children. - A further 15 per cent (41/273) of the respondents thought that the re- duction in services impacted the most markedly on the most vulnerable clients, such as children, older people, culturally and linguisti…
55	1800	Holt et al 2023	Social Workers Response to Domestic Violence and Abuse during the COVID-19 Pandemic	Saredo Bouraleh/Dina Idriss-Wheeler	January - March 2023	https://doi.org/10.1093/bjsw/bcac119	Social Workers' Response to DomesticViolence and Abuse during the COVID-19 Pandemic	Stephanie Holt, E-mail:sholt@tcd.ie		This article draws on the survey data to address the following research questions: 1. What was the nature and extent of DVA in families on social work caseloads during COVID-19 lockdown when compared to caseloads pre-COVID-19? 2. What, if any, were the main challenges experienced by social work practitioners working with families experiencing DVA during COVID-19 lockdown? 3. What, if any, new or …	Other: both quantitative and qualitative data	1 September 2020	12 November 2020	Dublin, Ireland	This work was funded by the Arts and Social Sciences Benefactions Fund, Trinity College Dublin, Ireland	None to Report	COVID-19/pandemic	Service/support providers	Formal: Social Workers	Of the 120 social work respondents, 105 identified as female and 14 as male (n=1 missing) and ranged in age from twenty to sixty-plus years. Respondents were largely highly experienced with 60.2 percent having ten or more years working in professional practice, 22.0 percent reported five to ten years in practice and a relatively smaller number 5.9 percent reported three to four years of practice …			120				105				14 (1 missing)			Inclusion; social workers who continued front-line practice throughout the pandemic, engaging with some of the most vulnerable in society often experiencing multiple adversities alongside domestic violence and abuse	Other: The Irish Association of Social Workers (IASW)distributed an email about the survey to their membership of over 1,300social workers. This email contained a link to a questionnaire hosted bySurvey Monkey.	Survey/questionnaire; Other: quantitative and qualitative data via a national survey of social workers to establish the extent and nature ofDVA in social work practice during the initial period of COVID-19 ‘lockdown’ restrictions.	- male to male, child to parent and adult-child to parentDVA. However, the vast majority of DVA described by the social workers was male to female intimate partner or ex-partner abuse. -perpetrators had opportunistically exploited stay-at-home orders to intensify levels of surveillance and control, and to limit or avoid contact with other households and professionals, thereby remaining largely un…	Decrease face-to-face: Respondents described being challenged to adapt these more intimate and in-depth meetings in the home to alternative spaces in line with public health guidelines. This was partly due to safe work practices and procedures during the pandemic, as well as fears surrounding catching the virus. Whilst practitioners continued to meet clients in person where possible, albeit in a …	Flexibility and Creative Services: This contact included both social workers making contact more often and making themselves more accessible by providing mobile contact details or using messaging services such as WhatsApp or text. Practitioners described linking in with clients in imaginative ways which allowed for safe face-to-face meetings to take place, including a meeting at the supermarket, …	Notwithstanding these very real challenges, COVID-19 restrictions also clearly created opportunities for changes to service provision across a whole range of health and social care professionals. Whilst not specifically focused on social work practice, a review of policy and practice responses to DVA during COVID-19 highlighted a number of initiatives assessed as ‘promising’ for future crises tha…	-When asked to compare which forms of DVA had increased, stayed the same or decreased since the pandemic, the most notable perceived increases were in coercive control and emotional abuse which were reported to have increased by 76.4 per cent and 82.8 per cent, respectively, pointing to changes in the nature of DVA during this period. - 66.7 percent of respondents reported a decrease in face-to-f…
56	1732	Caridade 2021	Remote support to victims of violence against women and domestic violence during the COVID-19 pandemic	Marie Buy/Dina Idriss-Wheeler	January - March 2023	DOI 10.1108/JAP-04-2021-0015	Remote support to victims of violence against women and domestic violence during the COVID-19 pandemic	Sónia Maria Martins Caridade Faculty of Human and Social Sciences, University Fernando Pessoa, Porto, Portugal, and Interdisciplinary Center for Gender Studies (CIEG) of the Higher Institute of Social and Political Sciences, University of Lisbon, Lisbon, Portugal. She is the corresponding author and can be contacted at: soniac@ufp.edu.pt		The present study has the general objective of characterizing the remote support (RS) given by the support professionals of the Portuguese NationalSupport Network for victims of domestic violence (NSNVDV), with a particular focus on the period of lockdown and emergency state imposed by the pandemic of COVID-19 inPortugal.	Cross sectional study		30 april 2021	Portugal	This study was supported by the Foundation for Science and Technology (FCT) and Commission for Citizenship and Gender Equality (CIG) through the Portuguese State Budget (GenderResearch4Covid- 9598419).	None to report	COVID-19/pandemic	Service/support providers	a sample of 196 support professionals, mainly women (91.8%) and who integrate the Portuguese National Support Network for victims of domestic violence (NSNVDV) (Mean age = 36.49; SD = 10.52).	support professionals			196		Mean age = 36,49 (For info: SD = 10.52)		0.918							A convenience sample of 196 professionals supporting the victims of Violence against women and domestic violence (VAWDV)	Other: Questionnaire made available through online survey on Google Docs online plateform. For the dissemination of the URL with the questionnaire, collaboration with the Commission for Citizenship and Gender Equality was requested, so that it was possible to reach the largest possible number of professionals who support victims of VAWDV within the scope of NSNVDV.	Survey/questionnaire	service providers consider RS a good (n= 97, 49.5%) and a very useful (n= 124, 63.3%) tool for helping VAWDV victims	Remote support provided by professionals: When considering obstacles that this type of RS may present, professionals most frequently mentioned the victims’ difficulty in accessing and using digital technologies (n= 171, 29.9%) and the victims’ reduced knowledge on digital technologies use (n = 162, 28.5%) - Professionals believe there are risks for women seeking RS (n = 143, 73.0%). Some of the r…	Remote support provided by professionals: -The most frequently reported advantage was decreasing victim isolation (n= 172; 21.6%) - Support professionals declared to have a good experience using RS ( n=97,49.5%) and consider it to be a very useful tool (n= 124, 63.3%) to support VAWDV. - Considering the risks involved in RS, support professionals do not think there is any risk of RS to profession…	the greater use of the telephone, opposite to other forms of RS, may also be due to the fact that technological/digital innovations have not previously been considered strategically. In this sense, systems and training have not been put in place to support professionals to use digital technologies in supporting VAWDV victims. it is necessary as follows: the existence of equipment available for th…	- GENERAL SUPPORT provided by professionals during the COVID-19 pandemic crisis lockdown: During the lockdown, professionals have provided support to the victims through telephone more frequently (Mo = always ) than the remaining forms of support. Regarding the emergency state declared between March 19 and May 3 (2020), 82.1% of the professionals reported that they continued to provide support to…	LIMITATIONS of the study: Some limitations that must be considered when assessing the results. This is an exploratory study, conducted only with a sample (n = 196) of support professionals who are part of the NSNVDV, within a universe of N = 300 registered professionals. Therefore, other institutions that support victims (e.g. academic institutions that provide support services to victims of VAWD…
57	1726	Puigvert 2021	BraveNet Upstander Social Network against Second Order of Sexual Harassment	Marie Buy/Dina Idriss-Wheeler	January - March 2023	DOI:10.3390/su13084135	BraveNet Upstander Social Network against Second Order of Sexual Harassment	Puigvert, Lidia Department of Sociology, Faculty of Economics and Business, University of Barcelona, 08034 Barcelona, Spain Correspondence: lidia.puigvert@ub.edu		This study aims to demonstrate the relevance of bringing Second Order of Sexual Harassment (SOSH) into the domestic violence spectrum that occurred during COVID-19 confinement.	Other: This is a case study (to study the case of the Unitary Platform against Gender Violence, as being a unique sum of entities, huge in the Region of Catalonia, and serving its scope and functioning for decades) For the present research, the authors conducted a statistical analysis of data provided from responses of entities’ representatives to a questionnaire specifically designed for this pu…	not clear (during or after first lockdown in Catalonia ?)	2021 (publication date)	Catalonia (Spain)	No external funding	None to report	COVID-19/pandemic	Service/support providers	Formal				23											entities associated with the Unitary Platform in the Region of Catalonia	Mail	Survey/questionnaire	3.1. Entity Scope In relation to our first element of analysis, we observed that 52.2% of the entities surveyed are specialized in dealing with cases of sexist violence. Among the remaining entities, some of them are dedicated to violence prevention, awareness-raising, legal advice, or other types of victim care. There is no entity in our survey whose main objective is not related to deal with do…		a support network is crucial, so our proposalis the BraveNet upstantder social network...This proposal responds to the problem of the increasing DV since COVID-19 outbreak in different countries and continents. Unitary Platform, and having the chance to feel supported by a network as the Platform, empowered them to intervene and take a position on the side of the victim. -networks of support enco…	This article provides insights into knowing the reality of second order of sexual harassment during the confinement situation in the region of Catalonia, promoting more awareness about it, as well as actions that promote successful accompaniment for both the victims and their supporters [46]. The results showed that the member entities of the Unitary Platform intervened in cases of domestic viole…	Intervention in Confinement: During the confinement, 56.5% of the entities surveyed stated that they had intervened by giving direct support to a victim of domestic violence at least at some point. In addition, 69.6% knew other people who have done it. In fact, 60.9% of the people surveyed claim to have developed some type of specific action or campaign to promote support for victims in that peri…	Out of the N=98 participants contacted, a total of 23 questionnaires (n = 23) were used for this study.
58	824	Vives-Cases 2021	Coping with intimate partner violence and the COVID-19 lockdown: The perspectives of service professionals in Spain	Dina Idriss-Wheeler/Xaand Bancroft	January - March 2023	https://doi.org/10.1371/journal.pone.0258865	Coping with intimate partner violence and the COVID-19 lockdown : The perspectives of service professionals in Spain	Carmen Vives-Cases; email: carmen.vives@ua.es	N/A	The objective of this study was to analyze the impact of COVID-19 confinement on IPV, their related services, and working conditions from the perspective of the professionals of different sectors, including social services, health services, the police, and legal support, both on behalf of public institutions as well as the third sector in Spain.	Qualitative research	September 2020	April 2021	Spain	This study was financed through the project“ Gender violence and social and health responses during the COVID-19 crisis ” by the Fondo Supera Covid-19 CRUE-Santander for the period 2020-2021 (Ref.FSCovid19-03). It was also co-supported by the CIBER of Epidemiology and Public Health of Spain for it said to the Gender-based Violence and Youth Research Program.	None to report	COVID-19/pandemic	Service/support providers	Formal	N/A		N/A	47 professionals (44 women and 3 men) from 40 different entities. Fifteen were services dependent on public administration bodies, 12 were community services (third sector associations with work focused on domestic violence care), and 13 health services (primary care and speciality care of the National Health System).	N/A	N/A	N/A	44	N/A	N/A	N/A	3	N/A	N/A	(not explicitly stated) → professionals	Other: The strategy for identification, selection and recruiting of participants was carried out through an initial online prospection of potential participants, and distribution of information about the study online and the contact networks of the initially identified entities	Interviews	Four themes: 1 - Impact of the COVID-19 pandemic on women affected by IPV and their children 2-Care needs during and after the COVID-19 lockdown from women exposed to IPV 3-Aspects that made the response capacity of IPV services more difficult during the confinement due to COVID-19 4-Aspects that facilitated the response capacity of the IPV services during the COVID-19 lockdown -professionals per…	-even when they were separated, aggressors continued to try to maintain a presence in the lives of their ex-partners, by threatening them or using minors and/or food pensions as blackmail mechanisms -having to work in constant intensification and reorganization of activities (carrying out non-habitual work and functions), combined with insufficient personnel and infrastructure, which resulted in …	-other side of lockdown...some women could have felt safer during the confinement thanks to the lower probability of seeing their ex-partners and/or suffering abuse outside the home, which implied a reduction in their fear. -able to respond quickly b.c. of flexibility in adapting and the capacity to rapidly identify and offer solutions to the affected women, even in situations of institutional ba…	- being confined helped women increase their awareness of their experience of IPV and do something. -the focus was put on a type of personalized and individualized care (psychological and emotional care and individual juridical advice) in detriment to the collective work with the women (group therapy, support groups and leisure groups, multi-topic groups: labour orientation, training in online to…	N/A	N/A
59	806	Haag 2022	The Shadow Pandemic: A Qualitative Exploration of the Impacts of COVID-19 on Service Providers and Women Survivors of Intimate Partner Violence and Brain Injury	Dina Idriss-Wheeler/Xaand Bancroft	January - March 2023	https://doi.org/10.1097/HTR.0000000000000751	The Shadow Pandemic: A Qualitative Exploration of the Impacts ofCOVID-19 on Service Providers and Women Survivors of Intimate Partner Violence and Brain Injury	Halina (Lin) Haag, hhaag@wlu.ca	N/A	To explore the impact of the COVID-19 pandemic on survivors and service providers.	Qualitative research	Not provided	Not provided	Ontario, Canada	This research was funded by the Ontario Neurotrauma Foundation and the Canada Research Chairs Program.	None to report	COVID-19/pandemic	Both IPV and support providers (informal or formal)	Formal	4 categories: • survivors • executive directors/managers of organizations serving survivors • direct service providers • employer/union representatives. Ethnicity • Indigenous 2 (8%) • African origin 1 (4%) • South Asian 1 (4%) • Black 1 (4%) • Middle Eastern 1 (4%) • European origin 18 (75%) • Multiple visible minorities 1 (4%)		6	18	48.5 years	48.5 years	6	17	N/A	N/A	N/A	1	N/A	N/A	→ speak, read, and write in English → be older than 18 years → be able to provide legal consent to participate.	Other: Purposeful sampling through the team’s national Knowledge-to-Practice (K2P) network and snowball sampling were used to recruit participants. Participants were recruited from the following groups: 1. Service providers employed in a management or direct service position in an organization mandated to support women survivors of IPV and/or (Brain injury)BI and/or employment services; 2. Frontl…	Other: qualitative, participatory approach using semi-structured individual or group interviews.	(i) Covid-19 Implications for women survivors of IPV and TBI - Increased experiences of violence and risk for violence - impact on survivor mental health ( increased isolation and loneliness due to lack of social activity and fear of contracting the virus, worsening mental health challenges such as depression and anxiety) and employment (loss of precarious employment, caring for self and children…	- Participants described COVID-19 as an“abuser’s dream,” as public health restrictions and fear of contracting the virus offer more opportunity for perpetrator manipulation and control -Outreach initiatives have shown a perception that shelters are closed; however, most are operating, albeit at a reduced capacity and with difficult accessibility. - Service providers reported challenges ensuring s…	They reported that COVID-19 has introduced modified workschedules and remote work, both of which may be help-ful for survivors, noting women survivors may benefitfrom an environment with less stimuli, a slower pace ofworking, or multiple breaks throughout the day	Need: -Media campaigns to disseminate signs or calls for help, en-courage help seeking, emphasize available shelters and services, and publicize messages of safety are crucial. -Funding to develop a COVID-19–specific safety plan, with direct input from survivors, that covers help seeking and other supports was deemed urgently needed and beneficial. -using every interaction with women to increase …	N/A	N/A
60	770	Montesanti 2022	Examining organization and provider challenges with the adoption of virtual domestic violence and sexual assault interventions in Alberta, Canada, during the COVID-19 pandemic	Dina Idriss-Wheeler/Xaand Bancroft	January - March 2023	https://doi.org/10.1177/13558196221078796	Examining organization and providerchallenges with the adoption of virtualdomestic violence and sexual assaultinterventions in Alberta, Canada, duringthe COVID-19 pandemic	Stephanie Montesanti; Email: montesan@ualberta.ca	Interviews were conducted just 4 months after the start of the pandemic, a period when providers were still adjusting to virtual service delivery.	To understand the challenges in the implementation of virtual and remote-based services and interventions from the perspective of organizational leaders and service providers from the antiviolence sector in Alberta during the COVID-19 pandemic	Qualitative research	June 2020	August 2020	Alberta, Canada	This work was supported by the Canadian Institutes for Health Research(CIHR) Knowledge Synthesis Grant: COVID-19 Rapid ResearchFunding Opportunity in Mental Health and Substance Use[RN428236 - 448868]; and the Alberta Addiction and MentalHealth Research Hub’s COVID-19 Seed Grant.	None to report	COVID-19/pandemic	Service/support providers		Participant roles • Directors, supervisors or managers (14) • Consultants (programme or research) (3) • Coordinators (1) • Direct service roles - Primary care physicians 2 - Registered provisional psychologists (2) - Crisis counsellors and outreach and crisis support (2)			24		N/A		N/A		N/A		N/A		N/A	Inclusion: working with and serving individuals experiencing, or at risk of, and survivors of, domestic violence and sexual assault in Alberta	Other: Interview participants were identified from existing relationships among the research team and community partners, as well as a participant recruitment poster distributed through a provincial collective impact network of service providers to eradicate family, domestic and sexual violence in Alberta. Interview participants were also selected based on the diversity of client populations serv…	Interviews; Other: All interviews were completed via telephone or videoconference and lasted approximately 1 hour.	Providers and organizational leaders across the anti-violence sector described three main types of challenges: (1)systemic (macro-level) challenges pertaining to policies, legislation and funding availability, (2) organization and service provider (meso-level) challenges related to adapting services and programmes online or for remote delivery and (3) service provider perceptions of client (micro…	(i)Systemic (macro-level) barriers availability of emergency COVID-19 funding from the federal government was described by some participants as necessary to support the rapid adoption and implementation of virtual services and interventions - 'COVID funding is short term, [and] we need long-term and sustainable solutions' - highlighted a lack of stable core operational funding. usual funding-gene…	N/A	the quality and safety of services that are delivered virtually are a greater concern than affordability of devices and connectivity. Participants stressed that patient safetyneeds to be a priority when delivering virtual services. limited privacy and being in close proximity to their abuser can make it unsafe for them to seek help from a provider while they are in their home -provincial and fede…	N/A	Indigenous and people of colour, recent newcomers, and those living with disability as being at a higher risk of digital exclusion
61	366	Krishnamurti 2021	Mobile Remote Monitoring of Intimate Partner Violence Among Pregnant Patients During the COVID-19 Shelter-In-Place Order: Quality Improvement Pilot Study.	Dina Idriss-Wheeler/Xaand Bancroft	January - March 2023	https://doi.org/10.2196/22790	Mobile Remote Monitoring of Intimate Partner Violence Among Pregnant Patients During the COVID-19 Shelter-In-Place Order: Quality Improvement Pilot Study	Tamar Krishnamurti; email: tamark@pitt.edu	Notably, none of the patients who screened positively for IPV had mentions of IPV in their medical charts. CONSORT-eHEALTH checklist (V 1.6.1). https://jmir.org/api/download?alt_name=jmir_v23i2e22790_app1.pdf&filename=34dd99a0fe9439389e3f7384efaecfc9.pdf	→ We aimed to examine cases of IPV that were reported on a prenatal care app before and during the implementation of COVID-19 shelter-in-place mandates. → In this study, we examined IPV cases that were reported through a prenatal care app that was prescribed to patients from a large academic health care system. → analyzed a stable, prenatal care app–based IPV self-screening tool that was used dur…	Other: pre/post quasi experimental	January 23, 2020	May 15, 2020	Allegheny County, Pennsylvania, USA	National Institutes of Health (grant number:KL2 TR001856). The time that AFC spent on preparing the manuscript was supported, in part, by a grant from the Centers for Disease Control and Prevention (grant number: R44DP006417).	Naima Health LLC provided the data for this study. The authors did not receive any financial or material compensation for conducting this study. AFC is a full-time employee of Naima Health LLC. TK, ALD, and HNS are cofounders and equity holders of Naima Health LLC, but they did not receive compensation for conducting this study or disseminating the MyHealthyPregnancy app	COVID-19/pandemic	Survivors of IPV; Other: Pregnant women	Formal - App provided through they healthcare provider	pregnant women		415* only included those who used the IPV portion of the app.	N/A	N/A	N/A	N/A	N/A	N/A	N/A	N/A	N/A	N/A	N/A	The app users included in this study were pregnant residents ofAllegheny County, Pennsylvania who were prescribed theMyHealthyPregnancy app during an in-person visit.	Clinic patients	Other: Use of application "MyHealthyPregnancy"	N/A	N/A	N/A	Given that the people who screened positively for IPV by using an app-based tool were not documented in routine, in-person screening, we believe that the MyHealthyPregnancy app may address the needs of patients who are unable or prefer not to disclose their IPV experiences directly to their care provider. App-based screening may serve as a complementary form of care for those with limited access …	→ The number of patients who used the in-app IPV risk assessment tool did not differ significantly between patients who completed the onboarding process before the shelter-in-place order (252/552, 46%), and those who completed the onboarding process during the shelter-in-place order (163/407, 40%; two-sample Chi-square test of proportions: 95% CI −12% to −0.01%; P=.10). → the use of the in-app IP…	"Although our results only suggest that pregnant women are more willing to disclose IPV experiences through an app than they are during an in-person encounter, offering app-based IPV risk screening and appropriate resources is one way to address the needs of pregnant people who experience violence during and beyond times of social isolation." (p.5)
62	239	Sapire 2022	COVID-19 and gender-based violence service provision in the United States.	Saredo Bouraleh/Dina Idriss-Wheeler	January - March 2023	https://doi.org/10.1371/journal.pone.0263970	COVID-19 and gender-based violence service provision in the United States	Rachel Sapire; rjs2175@columbia.edu		This study examines how the existing GBV funding and policy landscape, COVID-19, and resulting state policies in the first six month s of the pandemic affect GBV health service provision in the U.S	Other: Mixed Methods	March 2020	October 2020	United States	Funder: Ford Foundation, https://www. fordfoundation.org, Grant #133189; TM, Principal Investigator.	None to report	COVID-19/pandemic	Service/support providers	Formal; GBV and sexual and reproductive health service providers	The final survey sample included 77 GBV service providers. For qualitative semi-structured interviews, we conducted in-depth interviews with 11 GBV service providers from six states.			88												Other: Email	Other: Survey & Interviews	Reductions in GBV service provision and quality and increased workloads Shifts inservice utilization - both increase and decrease depending on restrictions and emergency orders Existing inequities for historically oppressed groups increasing disparities inservice utilization - access remained unequal for certiain groups intensification of social isolation (i.e., refugees) made it hard for them to…	Respondents described significant operational disruptions resulting in the reduced provision of certain GBV services and diminished service quality. Providers conveyed closing facilities and reducing capacity; struggling to implement public health recommendations; shifting to virtual service provision; adapting to the disruption of key partnerships; and navigating civil unrest as protests against…		Futurepolicies,inemergencyandnon-emergencycon-texts,shouldrecognizethatGBVisessentialcareandensurecomprehensiveservicesforallcli-ents,particularlymembersofhistoricallyoppressedgroups.EmergencypreparednessplansshouldincludeclearpolicyguidelinesthatdeemGBVhealthservicesessential,outlinecom-municationplanstoinformsurvivorsofserviceavailability,andaddresstheneedsofhistori-callyoppressedpopulationstoe…	- Over half (58%) thought COVID-19 had impacted the prevalence of GBV in the U.S., of which 56% of respondents noted an increase in GBV reporting and 20% noted an increase of some forms of GBV (such as intimate partner violence), but a reduction in other forms of GBV (such as non- partner violence). - The most frequent GBV service disruptions were for community-based GBV prevention or awareness-r…	identified groups under-served in the first six months of pandemic response including adolescents(27%),women with disabilities(31%),Black,Indigenous,andPeopleofColor(38%),migrants, refugees, and dis-placed populations(42%),and LGBTQ individuals(19%).
63	200	Michaelsen 2022	Service provider perspectives on how COVID-19 and pandemic restrictions have affected intimate partner and sexual violence survivors in Canada: a qualitative study.	Saredo Bouraleh/Dina Idriss-Wheeler	January - March 2023	https://doi.org/10.1186/s12905-022-01683-4	Service provider perspectives on how COVID-19 and pandemic restrictions have affected intimate partner and sexual violence survivors in Canada: a qualitative study	SoniaMichaelsen; email: Sonia.michaelsen@umontreal.ca		This study explored the perspectives of intimate partner and sexual violence workers across Canada on how the COVID-19 pandemic has affected the survivors with whom they work	Qualitative research	April 2020	September 2020	Canada (Easter, Central, Western)	This study was funded by the Centre de Recherche en Santé Publique, affiliated with the Université de Montréal.	None to report	COVID-19/pandemic	Service/support providers	Formal; social service providers	A total of 17 individuals participated from 15 organizations including women’s shelters, crisis lines, counselling services, advocacy organizations, victim services, and a youth centre. All participants were women, reflecting the predominantly female composition of staff working within IPV and SV services.			A total of 17 individuals participated from 15 organizations including women’s shelters, crisis lines, counselling services, advocacy organizations, victim services, and a youth centre.		NA		17		NA		None		None	Eligible participants included management and frontline staff of IPV and SV organizations within Canada or other related organizations that offered support or programming for IPV and SV. Participants had to speak either English or French.	Other: Participants were recruited via purposive and snowball sampling; first reached out by e-mail to our contacts and colleagues within the field using a brief but detailed script, explaining the purpose of the study and inviting them to participate. Following their participation, we then asked participants if they could put the research team in touch with other potential participants via e-mai…	Interviews	4 themes that describe the perspectives of service providers on the effects of the COVID-19 pandemic on IPV and SV survivors: (1) No escape [ COVID-19 introduced obstacles at different points along the help-seeking trajectory, from the initial stage of reaching out, to making a safety plan, to actually leaving] ; (2) Increased isolation; (3) Facing complex decisions; and (4) Heightened vulnerabil…	Barriers; the risk of contagion, reduced social support, less accessible services, financial precarity, escalating abuse, childcare burdens, isolation during COVID-19, controlling behaviours and new abuse tactics at the hands of their abusers, (1) No escape (Work-from-home, closures, travel bans); Many participants stressed how pandemic-related measures, including stay-at-home orders, the closure…	The potential impacts of utilizing hotels as a form of shelter for vulnerable populations on their mental health and well-being. Both the media and scholarly articles have highlighted how the pandemic spurred new approaches to housing survivors of domestic violence and home-less individuals in several countries, including the use of hotels, convents, and AirBnBs	Therefore, new and creative ideas are needed to improve women’s ability to access support. For example, at the start of the pandemic, France initiated a project to assist IPV survivors by setting up assistance points at supermarkets and pharmacies across the country. Increased partnerships and collaborative efforts between IPV/sexual assault services and other essential services that remain open …	NA	immigrant women with language barriers also faced heightened vulnerability during the pandemic. With many translation services temporarily closed, they were unable to properly communicate with IPV or SV services during a time when they may have needed to the most
64	161	Rahman 2022	Intimate Partner Violence and the COVID-19 Pandemic.	Dina Idriss-Wheeler/Xaand Bancroft	January - March 2023	https://doi.org/10.1542/peds.2021-055792	Intimate Partner Violence and theCOVID-19 Pandemic	correspondence to Elizabeth R. Boskey → elizabeth.boskey@childrens.harvard.edu		The goal of this study was to examine the effects of the COVID-19 pandemic and associated practice shifts on consultation and referral patterns within the Advocacy for Women and Kids in Emergencies (AWAKE) program. To describe the effects of the coronavirus disease 2019 (COVID-19) pandemic and abstract associated practice shifts on consultation and referral patterns of an intimate partner violenc…	Cohort study	April 1, 2019	February 28, 2021	Boston, Massachusetts, United States (urban hospital)	No external funding.	None to report	COVID-19/pandemic	Survivors of IPV	Formal: Two cohorts of Advocacy for Women and Kids in Emergencies (AWAKE) patients those occurring before the COVID-19 pandemic (April 1, 2019– February 29, 2020) and those occurring after emergence of the COVID-19 pandemic (April 1, 2020–February 28, 2021).	Most had one or more children aged <18 living in the home. The prepandemic population was 27% Black, 29% Hispanic/Latino, and 34% White. Data collected on race/ethnicity decreased significantly when care shifted to telehealth; in the period after the emergence of COVID-19, the percentage of consultations without recorded racial or ethnicity data quadrupled from 6% to 24%.		525 Before COVID-19 = 237 After COVID-19 = 288	N/A	N/A	N/A	507 Before COVID-19 = 224 After COVID-19 = 283	N/A	N/A	N/A	14 Before COVID-19 = 10 After COVID-19 = 1	N/A	NB: Transgender (gender identification not specified) Total = 4 Before COVID-19 = 3 After COVID-19 = 1	N/A	* Note: Data collected during March in 2020 and 2021 were excluded from analyses because the pandemic may have started to affect behavior before the enactment of the formal statewide stay-at-home order, complicating both month-to-month and year-over-year comparisons	Other: N/A - not a participant driven study	Other: Drawing upon data collected as part of standard AWAKE program procedures, we used secondary data analyses.	Overall, there was an increase in consults received by theAWAKE program after the emergence of COVID-19, primarily driven by an increase in consultations for emotional abuse from primary care settings. AWAKE consultations generated by both hospital- and community-based primary care programs increased during the period after emergence of COVID-19 -many survivors were at home with partners who use …			-importance of a domestic violence program in pediatric hospitals and suggest that such support should be available asa standard part of care...assessment may be effective regardless of whether that care is performed face to face or using telehealth. -AWAKE clinicians offer consultation and provide ongoing trainings to social workers and other clinical staff across the hospital on topics such as …	→ Less than 2% of postemergence consults were face to face, compared with 28% before the pandemic (P < .001). → The number of reasons for consultation that were identified for patients sourced by community-based primary care increased significantly after the emergence of COVID-19, from 14 (2.36) to 36 (3.08) (P = .03). → During the time after the pandemic emergence, significantly fewer housing co…	Historically, it has been difficult to capture race/ethnicity data of survivors, but this was further complicated when services were provided remotely. To address this issue, the hospital is currently implementing a new protocol for collecting race and ethnicity data more consistently, but it had not yet been implemented at the time of the study.
65	153	Toccalino 2022	Addressing the Shadow Pandemic: COVID-19 Related Impacts, Barriers, Needs, and Priorities to Health Care and Support for Women Survivors of Intimate Partner Violence and Brain Injury.	Dina Idriss-Wheeler/Xaand Bancroft	January - March 2023	https://doi.org/10.1016/j.apmr.2021.12.012	Addressing the Shadow Pandemic: COVID-19Related Impacts, Barriers, Needs, and Priorities to Health Care and Support for Women Survivors of Intimate Partner Violence and Brain Injury	Danielle Toccalino → danielle.toccalino@mail.utoronto.ca	N/A	The summit brought together stakeholders including service providers, survivors, and researchers from IPV, TBI, and health care sectors with 2 objectives: (1) to identify key needs, facilitators, and barriers to care for women survivors of IPV presenting with TBI, both specific to the COVID- 19 pandemic and more broadly, and (2) to co-create ideas for resources and principles for identification, …	Other: community-based participatory research approach = an emergency summit consisting of 2 virtual meetings 3 weeks apart was convened with key stakeholders from the IPV, TBI, and health care sector	2020	2020 (2 half days in late 2020 - Source: https://journals.lww.com/headtraumarehab/Fulltext/2022/01000/The_Intersection_of_Intimate_Partner_Violence_and.11.aspx)	Canada (national) "30 stakeholders from across Canada" (p. 1473)	Supported by the Community Foundations of Canada’s Emergency Community Support Fund with support from a Canada Research Chair in Underserved Populations held by Dr Colantonio.	None to report		Both IPV and support providers (informal or formal)	Formal	Sector of work of stakeholder participants • traumatic brain injury (TBI) direct service 9 (33%) • TBI advocacy/support 11 (41%) • IPV direct service 3 (11%) • IPV advocacy/support 10 (37%) • Other 9 (33%) Identity of stakeholder participants • Black 3 (11%) • Indigenous 2 (7%) • White 18 (67%) • Non-Black or non-Indigenous POC 3 (11%) • Immigrant 2 (7%) • LGBTQ2S 2 (7%) • Disability 7 (26%)		27 NB: 3 additional stakeholders provided written comments. Their demographic data was not provided.	27 stakeholders from across Can-ada, 12 from the IPV sector, 6 from the TBI sector, 7 from the health care sector, and 4 from population-specific advocacy organizations. A total of 27 stakeholders participated in 1 or both virtual summits, and 3 additional stakeholders provided written comments.	N/A	N/A	25	N/A	N/A	N/A	2	N/A	N/A	N/A	Inclusion: Key stakeholders were recruited directly from a Knowledge to Practice (K2P) Network and using snowball sampling. The K2P Network is an informal, pan-Canadian network of service providers, persons with lived experience, decision makers, and researchers who have expertise in health care delivery, gender-based violence, IPV, and/or TBI, developed by members of the research team from the A…	Other: Key stakeholders were recruited directly from a Knowledge to Practice (K2P) Network and using snowball sampling, meaning most were at least aware of the intersection of IPV and TBI.	Focus groups	There are striking COVID-related challenges to be recognized, which have been grouped into 3 main themes: (1) effects of COVID-19 on women survivors of IPV-TBI, (2) priority areas for support, and (3) barriers and facilitators to support services. -Stakeholders reported an increase in women at shelters and emergency departments who have experienced extreme violence, resulting in more significant …	-With physical distancing measures and widespread shutdowns, access to informal supports have been interrupted, potentially causing more violence. -as well as the added stress of parenting were also discussed, including increased exposure for children, many of whom are remote learn-ing, and parenting pressures on survivors, with formal and informal childcare supports unavailable -increased stress…	-Communication through a multitude of channels, such as Face-book, radio, or local community newsletters, were noted as preferred platforms for accessing information, particularly in remote communities, with stakeholders noting successes using these channels in their organizations. -web pages were reported as being less useful for dissemination because survivors do not look for information there.…	→ the need to increase awareness of service availability during the pandemic, noting how important it is for survivors to be aware of shelters, hospital treatment centers, and community services they can call for help. Aligned with this is the need to support survivors in navigating the new ways of accessing these services (eg, remote access using technologies), which may be more difficult for su…		the amplified effects of COVID-19 in remote and rural communities, including Indigenous communities, which experienced a lack of services and resources long before the pandemic started Systemic racism in health care, chronic under-funding of Indigenous communities, a dearth of supports tailored to lesbian, gay, bisexual, transgender, queer, and two-spirit IPV survivors, and a lack of fully access…
66	150	Engleton 2022	Sexual assault survivors' engagement with advocacy services during the COVID-19 pandemic.	Saredo Bouraleh/Dina Idriss-Wheeler	January - March 2023	DOI: 10.1002/jcop.22819	Sexual assault survivors' engagement with advocacy services during the COVID‐19 pandemic	Jasmine Engleton; corresponding author, Rebecca Campbell; email: rmc@msu.edu		In this study, we interviewed sexual assault victim advocates about what resources their clients need in the early onset of the pandemic. Sexual assault advocates are well‐positioned to provide this information. They work with dozens of survivors at any given time and can therefore offer overarching reflections on what their clients have sought, accessed, and needed during the pandemic. Interview…	Qualitative research	Summer 2020	Summer 202	Detroit, United States	US Department of Justice, Office on Violence Against Women, Grant/Award Number: 2018‐SI‐AX‐001	None to Report	COVID-19/pandemic	Service/support providers	Formal; sexual assault advocates	Immediately following the email outreach, interviewers began contacting each advocate individually via phone/email. Twelve (n = 12) out of the fourteen eligible advocates agreed to be interviewed. A majority of the sample was female (92%) and had a master's degree (62%). More than a third of participants were between the ages of 25–34 (38%).			12		25-34		0.92							interviewed sexual assault advocates employed at this agency about their experiences providing advocacy services during COVID‐19	Other: The recruitment for this study was a multiphase process. First, members of the research team were invited by organization leadership to a meeting to discuss interview opportunities and address any concerns. One month following the initial meeting, the organization provided a list of eligible advocates and their contact information, Emails were sent out to advocates to officially recruit/in…	Interviews	Three emergent themes that describe how COVID‐19 affected survivors' engagement with sexual assault advocacy services. Participants described how the pandemic disrupted their provision of and survivors' engagement with advocacy services (Theme 1). Participants also noted that COVID‐19 restrictions affected survivors' abilities to obtain the community services and resources they regularly accessed…	Disruption to services; Advocates detailed how their agency had to suspend in‐person counseling and support groups during the state‐wide lockdown, disrupting core services that many survivors counted on. For counseling, this disruption delayed service provision as the agency transitioned to a virtual format. For support groups, which were harder to transition to a COVID‐safe format, the COVID‐19 …	expressed some conflicting feelings about providing this type of advice to survivors, they believed survivors sought their input because they were viewed as trusted people and had built a valued relationship	findings suggest that sexual assault survivors may be a population frequently overlooked in terms of need for housing resources A novel finding of this study was the expansion of the advocate role in assisting survivors as they navigated the pandemic. For instance, advocates were sought out as trusted sources for reliable information on COVID when misinformation was rampant Future emergency plann…		need for future research on survivors' attitudes toward and experiences of remote advocacy. To minimize delays in service pro-vision in the event that in‐person social services are suspended once again, it is important to understand what factors facilitate survivors' access to and comfort with telehealth options, such as video conferencing, online chat options, and other remote options for social…
67	122	Elvey 2022	A hospital-based independent domestic violence advisor service: demand and response during the Covid-19 pandemic.	Dina Idriss-Wheeler/Xaand Bancroft	January - March 2023	https://doi.org/10.1186/s12913-022-08183-z	A hospital-based independent domestic violence advisor service: demand and response during the Covid-19 pandemic	Rebecca Elvey: rebecca.elvey@manchester.ac.uk	N/A	Our aim, therefore, in this paper, was to explore and understand service activity and response during the pandemic. Our research ques-tions were: What was the demand for the service? How did the service respond? What facilitated this response?	Other: Mixed methods	May 2018	August 2020	United Kingdom	This research was funded by NHS England and NHS Improvement, and Wrigh-tington, Wigan and Leigh NHS Foundation Trust.	None to report	COVID-19/pandemic	Service/support providers	Formal	Participants’ roles included → Independent Domestic Violence Advisors (IDVAs) → nursing → health visiting → senior management Participants worked in various teams and locations including safeguarding, drug and alcohol services, the walk in centre, unscheduled care and inpatient wards.		N/A	11	N/A	N/A	N/A	N/A	N/A	N/A	N/A	N/A	N/A	N/A	Inclusion: hospital-based IDVAs and other staff with experience of the service	Other: Quant: Secondary referral data from the Trust Qual Interviews:We identified potential interviewees through the service specification, key con-tacts for the evaluation and through ‘snowballing’ when we asked participants to suggest other interviewees	Interviews; Other: Referral data from secondary database	(i) Demand for services during lockdown = the IDVAs and service manager observed a reduction in referrals to their service, at the start of lockdown, which they attributed to the ‘stay at home’ order; Con-cern was expressed about a likely increase of DVA and victims being trapped at home with perpetrators, unable to access healthcare. However, after this initial drop, activity soon increased agai…	→ observed a reduction in referrals to their service, at the start of lockdown, which they attributed to the ‘stay at home’ order and linked to the wider issue of reduced attendances at hospital	→ the strong working relationships underpinning the operation of the service – these had been fostered, strategically, by the employment arrangements whereby the IDVAs were based in the safeguarding team, which works across the Trust and efforts of the IDVAs to get to know staff across the Trust, visiting departments and wards in person, described as ‘walking the floor’, which resulted in the IDV…	There was consensus amongst our interviewees that the IDVAs had a strong presence and were known to many staff in person, factors which have been acknowledged as important at equivalent services.	N/A	The IDVAs found the more frequent contact with the MARAC beneficial, both for their working relationships with the other. The findings extend the evidence on support for victims of DVA; research on a hospital population allowed us access to a sample that included people who are unlikely to take part in other research, such as clinical trials or surveys – and in particular allowed for inclusion of…
68	72	Petersson 2022	Social Work Responses to Domestic Violence During the COVID-19 Pandemic: Experiences and Perspectives of Professionals at Women's Shelters in Sweden.	Dina Idriss-Wheeler/Xaand Bancroft	January - March 2023	https://doi.org/10.1007/s10615-022-00833-3	Social Work Responses to Domestic Violence During the COVID‑19 Pandemic: Experiences and Perspectives of Professionals at Women’s Shelters in Sweden	Charlotte C. Petersson, email: charlotte.c.petersson@mau.se	N/A	To explore how professionals at women’s shelters experienced, understood, and responded to their clients’ help-seeking during a period in which they were sharing a collective trauma with their clients.	Other: "qualitative longitudinal research design"	March 2020	March 2021	Sweden	Open access funding provided by Malmö University. The research leading to these results received funding from Malmö University [FO 2020/299] and the Swedish Research Council [2019-02652]	None to report	COVID-19/pandemic	Service/support providers	formal	N/A		N/A	14	N/A	N/A	N/A	N/A	N/A	N/A	N/A	N/A	N/A	N/A	professionals working at 14 women’s shelters and provided peer support and mentoring services to abused clients by means of direct meetings at their organizations or via telephone helplines and digital counseling	Other: Purposive sampling was used to recruit participants. The sample selection was based on women’s shelters that work actively with the provision of direct social support services to women and their children that experience domestic violence. The sample was recruited by contacting the women’s shelters with an e-mail in which the study and its objectives were presented. Thereafter, the managers…	Interviews	Three major themes, and related sub-themes, namely (a) professional challenges due to increased needs, (b) professionals’ adjustments to new circumstances, and (c) professionals’ attributions regarding client barriers to help seeking -impact of new stressors on clients who are experiencing violence in the home. She understood the increased number of women who contacted them by listening to client…	-vulnerability of the staff providing care - the new context of restrictions that made their increased workload particularly challenging (i.e., more employees staying home b.c. of childcare or sick)...The professionals had to take care of and provide safety to not only their clients but also themselves, resulting in an increased workload. -how the space in which the professional counseling was ta…	- civil society organizations in Sweden received government funding at an early stage of the pandemic to adjust their services and meet the needs of vulnerable populations...had improved their accessibility by opening new digital chat functions or by opening new social media accounts -increased their opening hours so that clients could contact them more easily. They also increased their visibilit…	By responding quickly to the new circumstances produced by COVID-19, as has previously been described by Jenkins and Phillips (2008) with regard to Hurricane Katrina, the professionals at women’s shelters adapted their work to facilitate and encourage help seeking among clients (Turner, 2021). As a result, some women’s shelters have experienced an increase in requests for help from certain groups…	of the 13 women’s shelters in the study that offered refuge accommodation, 10 reported that they had fewer women and children staying with them in 2020 than in the previous year. -“Occupancy is at least 60 percent lower now and the length of the stay is much shorter.”	N/A
69	57	Wood 2022	"Don't Know where to Go for Help": Safety and Economic Needs among Violence Survivors during the COVID-19 Pandemic.	Dina Idriss-Wheeler/Xaand Bancroft	January - March 2023	https://doi.org/10.1007/s10896-020-00240-7	“Don’t Know where to Go for Help”: Safety and Economic Needs among Violence Survivors during the COVID-19 Pandemic	Leila Wood; email: leiwood@utmb.edu	N/A	The purpose of this study is to gain a preliminary understanding of the health, safety, and economic impacts of the COVID-19 pandemic on people that are experiencing or have previously experienced violence, stalking, threats, and/or abuse.	Cohort study	April 8, 2020	June 8, 2020	United States "first in a large Southwestern state, and then across the nation"	None to report	None to report	COVID-19/pandemic	Survivors of IPV		Race Ethnicity • Black/African American 10 (19.6%) • Hispanic or Latinx 10 (19.6%) • Asian or Asian American 2 (3.9%) • White/Caucasian 27 (52.9%) • Multiracial 2 (3.9%) • Did not identify a race/ethnicity 2 (3.9%)		53 NB: 3 participants did not identify their gender	N/A	N/A	N/A	42	N/A	N/A	N/A		N/A	N/A	N/A	Inclusion • any adult survivor (victim) of domestic violence, child abuse, sexual assault, human trafficking, or any other type of interpersonal violence		Other: Survey with open-ended questions Of 53 participants, 38 of those participants responded to open-ended comments on their survey responses.	→ challenges with health and work → stress from economic instability and job loss → difficulties staying safe during the period of stay-at-home → orders and physical distancing → resource and support needs.	- "The living together with my son while sharing custody with separated parents. The physical and mental health safety of my son due to his father’s abuse. Expenses andbills like rent and utilities, car payments and ATT phone bill. The termination of my lease to find other housing and not being able to comply with the requirements due to reduction of work. - getting organized financially for lega…	→ Common safety strategies included social media for support and avoidance of the abuser in the home, which emphasizes the importance of social support and de-escalation techniques, rather than formal support like law enforcement.	-Service providers working with survivors of violence should consider other potential referrals along with the police, in recognition that help-seeking from law enforcement bring different safety concerns for survivors. -Increasing resources to IPV and sexual assault agencies and economic remedies, rather than intensifying criminal justice responses, may be more impactful for safety, and more ali…	→ just over 42% had used virtual counseling or advocacy services at a violence prevention or intervention agency since the pandemic began.	While participants may have been referred to law enforcement when other services, like shelter, for survivors of violence were not available, it was one of the least frequently endorsed supports needed by participants in this study. This is not surprising given that for many survivors, especially those identifying as BIPOC, are disproportionally impacted by both interpersonal violence and police …
70	31	Leigh 2022	"Are you safe to talk?": Perspectives of Service Providers on Experiences of Domestic Violence During the COVID-19 Pandemic.	Saredo Bouraleh/Dina Idriss-Wheeler	January - March 2023	https://doi.org/10.1007/s10896-022-00359-9	“Are you safe to talk?”: Perspectives of Service Providers on Experiences of Domestic Violence During the COVID‑19 Pandemic	Jenny K. Leigh email: jenny.leigh@nyu.edu		To understand the factors shaping reported trends in domes-tic violence during the pandemic, we conducted in-depth interviews with 32 domestic violence support providers in 24 U.S. cities.	Qualitative research	July 2020	November 2020	United States (24 cities) - 11 were located in the West, 6 in the Midwest, 8 in the South, and 7 in the Northeast	None to report	None to report	COVID-19/pandemic	Service/support providers	Formal: domestic violence support providers	The providers interviewed included 28 women and 1 genderqueer person. Unclear gender of the three other participants. 16 identified as White, 5 identified as multi-racial, 4 identified as Latinx, 3 identified as Asian, and 1 identified as African-American. 3 providers chose not to disclose demographic information.		NA	32: The providers interviewed included 28 women and 1 genderqueer person. Unclear gender of the three other participants	NA	NA	NA	28	NA	NA	NA	NA	NA	NA	Inclusion: They spoke with service providers in various roles at their agencies, from Advocates to Executive Directors. They also drew from various services within organizations, including clinical services, residential and housing services, hotlines, and legal support, among others. Exclusion: They chose not to conduct interviews with law enforcement officers	Mail	Interviews	The most common trend involved a substantial decrease in the volume of contacts to providers when shelter-in-place orders were first established, followed by an ongoing increase in volume as shelter-in-place orders were lifted. contacts had actually surpassed normal levels in the months after shelter-in-place orders began to be lifted. a consistently high – in many cases, above-average – volume o…	To explain the low contact volume during the first several weeks of shelter-in-place orders, providers identified several common barriers to access, including survivors’ safety concerns, their need to balance competing survival priorities, and a lack of clear communication about what resources were available. Safety Concerns: the challenge of how to reach out safely during a time when most surviv…	Return to Normality: As survivors were able to leave their houses more often or perhaps return to work, they were able to once again create opportunities to reach out for help. As shelter-in-place orders were lifted, survivors also became more aware of available support services, offering another explanation for the increase in contact volume described by providers. Access to resources: In respon…	In order to effectively support those in need, a multifaceted approach to reaching survivors is necessary. In addition to providing discrete information about DV resources through multiple digital platforms and in-person touchpoints, DV organizations can cultivate partnerships for coordinated responses with community service providers such as organizations that provide housing, food, child care, …	NA	issue of social isolation....more of an issue for those who worked with survivors from marginalized communities. For example, a provider from New York stressed the detri-mental effect that the closing of community spaces had on the immigrant LGBTQ+survivors with whom they were working. working with disabled survivors in New York noted, “I think our population’s needs really differ from other popu…
71	22	Elliott 2022	Survivors' Concerns During the COVID-19 Pandemic: Qualitative Insights From the National Sexual Assault Online Hotline.	Saredo Bouraleh/Dina Idriss-Wheeler	January - March 2023	DOI: 10.1177/08862605221080936	Survivors’ Concerns During the COVID-19 Pandemic: Qualitative Insights From the National Sexual Assault Online Hotline	Kimberly L. Goodman, Rape, Abuse & Incest National Network, Research and Evaluation, 1220 L St NW, Washington DC 20005, USA. Email: kimberlyg@rainn.org		To understand the pandemic-related experiences and concerns of sexual violence survivors. We analyzed open-ended data collected via staff who interacted with users of the National Sexual Assault Online Hotline.	Qualitative research	March 24, 2020	September 30, 2020	United States	This work was supported by the Data collection was partially funded by Office for Victims of Crime (OVC) grants K016 and GX-K020	None to Report	COVID-19/pandemic	Survivors of IPV	Formal; service providers	Based on known demographic data, about 50% of users were under the age of 18, while 88% of users identified as women/girls and 11% as men/boys. Nearly half of users (44%) experienced a sexual assault event within the last week. Abuse was often ongoing when they contacted the hotline (43%). Over half of the sample discussed an event perpetrated by a family member (51%), and the type of violence de…		470 (1 % other gender)		50% < 18		196				24				The sample was limited to sessions in which the user identified as the victim of a sexual violence event, discussed the COVID-19 pandemic, and in which the staffer provided qualitative information regarding the victim’s COVID-19-related concerns	Other: For the current study, they utilized National Sexual Assault Online Hotline (NSAOH) data only.	Other: this study used data collected during the first six months of the pandemic by helpline volunteers/staff	Number of themes relating to the impact of the COVID-19pandemic on sexual assault survivors contacting the NSAOH, of which we report on the most commonly discussed: mental health concerns (primary concern of users), creation or exacerbation of an unsafe living situation, not being able to access services, and not having access to a mandatory reporter or trusted adult. -struggling with isolation (…	The inaccessibility of support services and the lack of access to mandatory reporters or trusted adults during the pandemic. I The isolation and lifestyle changes initiated by the pandemic also led to an increase in rumination and retraumatization. Most users discussed struggling with isolation, feeling retraumatized or triggered, or experiencing heightened anxiety. Of those quarantined with thei…	there were a handful of users who noted how the pandemic had led to an increase in free online services, such as anxiety-related apps	-highlight a critical need to increase mental health services for survivors of sexual violence, particularly telehealth options, that are accessible both during and following crises. -Specifically, rural SASPs have successfully partnered with university-based mental health programs to provide care, and specifically telehealth counseling, to rural victims of sexual violence who otherwise lacked ac…		Further work should explore the associations between individual-level factors, such as race and ethnicity; socioeconomic status; and geographic location (i.e., living in a rural, urban, or semi-urban), and COVID-19experiences.
72	16	MacGregor 2022	Experiences of Women Accessing Violence Against Women Outreach Services in Canada During the COVID-19 Pandemic: a Brief Report.	Dina Idriss-Wheeler/Xaand Bancroft	January - March 2023	https://doi.org/10.1007/s10896-022-00398-2	Experiences of Women Accessing Violence Against Women Outreach Services in Canada During the COVID‑19 Pandemic: a Brief Report	Jennifer C. D. MacGregor; email: jmacgre9@uwo.ca		→ The purpose of this research was to study women’s experiences with violence against women (VAW) services in the first stages of the pandemic and describe their fears and concerns. → Our purpose was to examine women’s experiences with VAW (and related) services during this time and to describe their relationship-related fears associated with the pandemic.	Other: Cross-sectional study (completed an online survey) + open-ended responses are presented to supplement findings.	May 2020	October 2020	Ontario, Canada	The study was funded by a Western University Catalyst Grant: Surviving Pandemics, and knowledge mobilization activities were funded by a Social Sciences and Humanities Research Council of Canada (SSHRC) Connection Grant. Wathen is funded by a SSHRC Canada Research Chair in Mobilizing Knowledge on Gender-Based Violence.	None to report	COVID-19/pandemic	Survivors of IPV	Formal and informal (see Table 3).	Woman-identifying people 18 years or older using DV or sexual assault outreach services in Ontario, Canada were eligible to participate.		49	N/A	Among women who responded to this question (n = 34), age ranged from 22 to 72 years (M = 43.41, SD = 11.44).	N/A	49	N/A	43.41	N/A	N/A	N/A	N/A	N/A	Inclusion: people 18 years or older using DV or sexual assault outreach services in Ontario, Canada	Other: Our five agency partners (who were involved as formal research partners for this multi-study project) as well as agencies contacted through a broader sector email listserv, asked their outreach staff to tell clients about the study. We provided agencies with sample recruitment text for staff and an information sheet, as well as the study URL. Staff were encouraged to use their judgment reg…	Survey/questionnaire	-More in-person support. There is enough space to keep distance and we can wash our hands		Several women with mobility limitations or mental health challenges found services more accessible, for example: “I have really bad anxiety so it was nice to be able to text instead of meet in person and talk,” -“Video conference counselling has been very helpful, espe-cially since I am already handicapped and find getting to the office difficult”	suggested checking in with people. For example, one (P40) reported, “Perhaps offer a check-in service for people who are isolated or at risk.	-41–51% of women reported services were less accessible, safe, useful, supportive, and/or able to meet their need... I am scared to have a video appoint-ment because if I have a panic attack then I don’t have any physical support at home other than my dog. -text, online resources, phone and video), each method was endorsed by 35–49% of women. -Over a third (38.8%, n=19) of women had used other co…	N/A
73	13	Fleury-Steiner 2022	Online Guidance for Domestic Violence Survivors and Service Providers: A COVID-19 Content Analysis.	Saredo Bouraleh/Dina Idriss-Wheeler	January - March 2023	https://doi-org.proxy.bib.uottawa.ca/10.1177/10778012221092469	Online Guidance for Domestic Violence Survivors and Service Providers: A COVID-19 Content Analysis	Jennifer A. Horney, Email: horney@udel.edu			Other: a content analysis of 80 national and state/territorial coalition websites was performed in June2020.	June 2020	June 2020	United States of America	The authors disclosed receipt of the following financial support for the research, authorship, and/or publication of this article: This research was supported by the National Science Foundation-funded Social Science Extreme Events Research (SSEER) Network and the CONVERGE facility at the Natural Hazards Center at the University of Colorado Boulder (NSF Award #1841338).	None to report	COVID-19/pandemic	Service/support providers ; Other: State/territorial websites providing information on services for domestic violence	Formal: organization websites	A total of 80 websites, 24 national-level organization websites and 56 state/territorial-level organization websites were initially reviewed. After an initial screening, 13 websites were determined to lack any COVID-19-related information and were excluded from the analysis. Seventeen national-level organization websites and 50 state/territorial-level organizations met the inclusion criteria, for…			67											The only inclusion criteria for the content analysis were that the federally funded DV resource centers or state/territorial DV coalitions had a website with COVID-19-related resources and information.	Other: n/a	Other: Online search of websites				Factors that have previously been associated with increased risk of DV, including isolation, economic stress, disaster-associated stressors, and expanded access to firearms, may be magnified through COVID-19 and stay-at-home orders. Additionally, the increase in rates of DV observed during disasters and pandemics has been proposed to be related to triggering dominant masculinity responses, sympat…	- Information and resources provided on the reviewed organizations’ websites were also designed for individuals who are survivors of DV. Of the national-level organizations that provided COVID-19-related information on their websites (n = 17), 14 websites (82.4%) provided safety and/or service information and 3 websites (17.7%) provided firearm-related information for DV survivors. Of 14 organiza…	For Racially culturally Specific Communities - majority national-level provided resources678Violence Against Women 29(3-4) for survivors within racially and culturally specific communities (12 of 17, 70.6%) All12 organizations had information available for health care providers caring for DV sur-vivors within racially and culturally specific communities as well. Additional resources have beencrea…
74	4	Katou 2022	Intimate partner violence and the situation of women experiencing intimate partner violence during the COVID-19 pandemic: A qualitative study of Japanese clinician views.	Saredo Bouraleh/Dina Idriss-Wheeler	January - March 2023	DOI: 10.1111/jjns.12506	Intimate partner violence and the situation of women experiencing intimate partner violence during the COVID-19 pandemic: A qualitative study of Japanese clinician views	Hinako Katou; corresponding author Yaeko Kataoka; Email:yaeko-kataoka@slcn.ac.jp		In this study, they interviewed midwives, clinical psychologists, counsellors, and other healthcare providers who conducted IPV screenings and supported women who experienced IPV, with the aim of clarifying IPV and the situation of women experiencing IPV in Japan during the pandemic of COVID-19. In the unprecedented situation of COVID-19 infections spreading, this research should assist with unde…	Qualitative research	October 2020	November 2020	Tokyo, Japan	Japan Society for the Promotion of Science, Grant/Award Number: 18H03099	None to Report	COVID-19/pandemic	Service/support providers	Formal: clinicians - midwives, clinical psychologists, counsellors, and other healthcare providers who have provided care and support for women experiencing IPV (health professionals)	Five health care providers who gave support to women experiencing IPV during the COVID-19pandemic		NA	Three midwives ,one clinical psychologist and one counselor	NA	NA	NA	NA	NA	NA	NA	NA	NA	NA	health providers who provided support for women experiencing IPV during COVID-19 in Japan.	Other: None stated - mentioned Purposive snowball sampling	Interviews	Two categories pertaining to IPV and the IPV experiences of women during the COVID-19 pandemic emerged from analysis of clinician interviews: (1) the possibility that IPV might change during the pandemic - male partner takes his stress out on her, male partner forced her out of the home, conflict occurred more easily at home and (2) barriers that prevent women getting support -Difficulty in acces…	Stressors and Stay-at-Home orders (Male partner takes his stress out on her): There were various causes of stress during the COVID-19 pandemic. Financial distress caused by the deterioration of business conditions had a significant effect on couples, especially on the male partner. Moreover, stay-at-home orders and remote work made the situation for violence worse. Women are forced into unsafe si…	No mention in the study's results. Recommendations mention facilitators such as increasing online social support (telehealth), and so on.	The UN Women has recommended strengthened services for women who experience violence by increasing the capacity of key services to improve access and the quality of response. Specifically, long-term funding for organizations supporting victims, strengthened social support online and through social networking services, and in responding to perpetrators mobilization of police and judiciary are need…	NA	None
75	1	Enarson 1999	Violence Against Women in Disasters: A Study of Domestic Violence Programs in the United States and Canada	Marie Buy/Dina Idriss-Wheeler	January - March 2023	https://doi.org/10.1177/10778019922181464	Violence Against Women in Disasters: A Study of Domestic Violence Programs in the United States and Canada	Elaine ENARSON, UBC Elaine Enarson is an American sociologist researching gender relations in disas­ters, currently in affiliation with the Disaster Preparedness Resources Centre of the University of British Columbia.		To help produce more accurate knowledge about the social impacts of disaster, this study investigated first responders in grassroots organizations serving women at risk of violence. The author examined domestic violence as a specifically gendered form of disaster vulnerability, drawing on the lived experience and knowledge, not of individual abused women, but of advocates whose work positioned th…	Other: Action research: "A comparative survey of disaster preparedness, impacts, and response in domestic violence programs in Canada and the United States. This was an action research project designed both to contribute to disaster theory and to elicit knowledge for antiviolence programs organizing around disaster issues".	April 1997	November 1997	United States and Canada	This work was generously supported by grants from the British Columbia Institute Against Family Violence and the Feminist Research, Education, Devel­ opment and Action Centre, both in Vancouver, British Columbia.	None to report	Natural disaster (hurricane, flood, earthquake)		Formal -	usable surveys were returned from 16 of 50 states and the District of Columbia in the United States and from 5 of 11 provinces in Canada (n = 21); In addition, all shelter-providing members of the British Columbia/Yukon Society of Transition Houses were sur­ veyed by mail, with a response rate of 46% (n = 35).			77 domestic violence shelters											Canada and US; domestic violence organizations	Mail	Survey/questionnaire	HAZARD AWARENESS AND RISK ASSESSMENT - AWARENESS: "As expected, programs with direct regional experience of prior disasters indicated a higher awareness than other programs of locally hazardous conditions or occurrences, citing risks ranging from avalanche, gas explosions, or hazardous materials transpor­ tation accidents to wild fire, flooding, tornado, and earthquake. Few reported regularly rec…	- Disaster-impacted programs in this study generally indicated declining service demand during the impact period, citing obvi­ ous access barriers for women trying to reach thecenter and a per­ ceived reduction of tension while "the family pulled together," or was at least distracted by the immediate crisis. - Thirteen of the 25 impacted programs also reported signifi­ cantly disrupted services d…	- Factors facilitating disaster readiness included a regional subculture of preparedness, prior disaster knowledge, government mandate, leadership from the state or provincial coalition, personal con­ tacts, and emergency advisories. - Preparedness was often facilitated by personal networks in rural communities.	From the SUMMARY AND IMPLICATIONS section: - Two related issues: first, the low sali­ ence of disaster planning in the majority of U.S. and Canadian domestic violence programs surveyed, and second, thecontradic­ tion between increased demands and reduced resources in disaster-hit shelters responding to battered women. - Disaster-resistant facilities for domestic violence programs are essential, a…
					January - March 2023
