# Supplementary material for: Exploring access to health and social supports for intimate partner violence (IPV) survivors during stressful life events (SLEs)—A scoping review
Source: PLoS One. 2024 Dec 2;19(12):e0313613. doi: 10.1371/journal.pone.0313613 (PMC11611170; doi:10.1371/journal.pone.0313613)
Supplement: S3 Table — (XLSX) [file pone.0313613.s006.xlsx]

## Sheet: Barriers_Table_3_x0009_
Barriers to accesing IPV supports during SLEs
	Main theme	Health and Wellbing of survivors & increased risk of IPV		VAW Sector					Capacity to provide/access formal or informal services				Workload and Stress of Service Providers		Isolation, Power Dynamics and Control				Transitioning to virtual service					Privacy,, Confidentiality and Safety				Intersectionality and marginalized communities			Financial Strains and Abuse
	Sub-theme		Negative health and wellbeing		Communication/Awareness barriers	Priority of sector in emergency paredness and readiness before SLEs	Precarious funding	Coordination and Collaboration		Support services reduced	PH measures lead to reduced capacity to provide key services across many sectors	bystander & informal caregivers		Increased workload and little institutional support		Isolation	Power & Control specifc to COVID-19 context	Retrauma		Digital divide	Sustainability of technology	Weaponize technology to control	Loss off connection		Lack of privacy and confidentiality	Decreased safety due to isolation and increased monitoring	Difficult to safety plan
	Description	Health and Wellbing of survivors & increased risk of IPV	increased IPV, emotional stress, anxiety, negative health behaviours, and other stressors during SLEs (transition to work from home and homeschooling); decreased mental health	VAW Sector	During SLEs, there was a notable absence of clear communication regarding available services and how to access assistance.	IPV not a priority sector; no emergency preparedness plannning in a sector that is already stressed.	Lack of stable funding mechanisms have led to instability in financial resources.	Lack of coordination & collaboration within sector and across sectors	Capacity to provide/access services	The capacity of support services reduced/diminished/loss of infrastructure (climate disaster)	Public health measures/evacuations reduced access to key services and supports (job loss, counselling, shelter admittance, legal, transportation, schools, equipment, fear of contracting COVID,staffing plans)	The involvement of bystanders and informal caregivers in aiding survivors was hindered.	Workload and Stress of Service Providers	SLEs increased the workload, stress, struggles in providing services for service providers. There was lack of institutional support (i.e., training, compensation).	Isolation, Power Dynamics and Control	Isolation felt by survivors and service providers	Emergency mandates (i.e., COVID-19 lockdowns, evacuations) were being manipulated to exert power, control, and manipulation by perpetrators of violence onto survivors.	Shelters and service providers inadvertently exacerbated trauma by exerting control (i.e., following public health measures/isolation/quarantine) as well as necessitating survivors to repeatedly recount their victimization experiences due to a disjointed systems.	Transitioning to virtual service	Lack of experience delivering telecare with technology (service providers) and the digital divide (capacity /access for survivors attempting to use virtual supports)	Issues with sustainability of technology (i.e., sick of screens, filling out complicated online forms, capacity of users/providers)	Perpetrators of violence use of tehcnology to control, monitor and manipulate survivors.	Reduced trust and communication between survivors and service providers, compounded by challenges such as online fatigue, hinder effective risk assessment and personal connection, both online and in person.	Privacy,, Confidentiality and Safety	Isolation exacerbates safety concerns due to a lack of privacy and confidentiality, leading to decreased safety for survivors. Children and youth less able to disclose (i.e., teachers, counsellors, trusted adult). Rural/remote diff to maintain priv/conf.	The shift towards technology and virtual platforms raises privacy and safety concerns, as increased monitoring compromises confidentiality and personal security.	Safety planning was challenging due to inadequate resources and support systems during SLEs.	Intersectionality and marginalized communities	Multifaceted nature of survivor experiences and intersecting identities influence their needs, their/partner health behaviours, health outcomes.	Systemic/structural racism perpetuates disparities in safety, particularly for racialized communities, gender/sexual minority, immigrants, and refugees, impacting service accessibility (i.e., language, cultural safety).	Financial Strains and Abuse	The economic repercussions - austerity measures, job loss, no insurance - intensify the difficulties faced by survivors who are unable to leave abusive relationships, exacerbating their situations.	Housing insecurity and homelessness further restrict the ability of survivors to leave abusive relationships, particularly during SLEs.
1	Alston, 2022
2	Anitha, 2022
3	Bomsta, 2023
4	Briones-Vozmediano, 2014
5	Brown, 2010
6	Burd, 2023
7	Caridade, 2021
8	Castellanos-Torres, 2023
9	Clarke, 2023
10	Coram, 2021
11	Cortis, 2021
12	Cunha, 2024
13	Desai. 2022
14	Elliott, 2022
15	Elvey 2022
16	Emsley, 2023
17	Enarson, 1999
18	Engleton, 2022
19	Fleury-Steiner, 2022
20	Fogarty, 2022
21	Fothergill, 1999
22	Fuchsel 2024
23	Garcia, 2022
24	Ghidei, 2022
25	Gill, 2023
26	Golenko, 2022
27	Gregory, 2021
28	Haag, 2022
29	Hendrix, 2021
30	Holt, 2022
31	Houghton, 2010
32	Katou, 2022
33	Krishnamurti, 2021
34	Lapierre, 2022
35	Leat, 2024
36	Leigh, 2022
37	Luebke, 2023
38	MacGregor, 2022
39	Mantler, 2022
40	Mantler, 2024
41	McKinlay, 2023
42	Michaelsen, 2022
43	Montesanti, 2022
44	Nahar, 2023
45	Nnawulez,i 2022
46	Oswald, 2022
47	Otero-García, 2018
48	Pedersen 2023a
49	Pedersen 2023b
50	Petersson, 2022
51	Pfitzner, 2022a
52	Pfitzner, 2022b
53	Pfitzner, 2023
54	Puigvert, 2021
55	Ragavan, 2022
56	Rahman, 2022
57	Randell, 2023
58	Ravi, 2022
59	Safar, 2023
60	Sapire, 2022
61	Segura, 2023
62	Shyrokonis, 2024
63	Speed, 2020
64	Stanley, 2022
65	Storer 2023
66	Thiara 2022
67	Toccalino, 2022
68	Vives-cases, 2021
69	Voth Schrag, 2023
70	Williams, 2021
71	Wood, 2022
72	Wright, 2022
73	Wyckoff, 2023
74	Yakubovich, 2023

## Sheet: Facilitators_Table_4
Facilitators to accesing IPV supports during SLEs
	Main Theme	VAW Sector					Facilitators for Capacity to provide and access services			Supporting Service provders				Combating Isolatioin, Power Dynamics and Control					Virtual Platforms (in COVID-19 context)			Safety, Privacy and Confidentiality		Intersectionality and marginalized communities					Financial Support for the Sector and for Suvivors
	Sub-Theme	VAW Sector	Communication Facilitators	Disaster readiness and emergency preparedness	Integration into essential services	Coordination & Collaboration	Capacity to provide and access services	Empowerment	Motivation & Resilience	Support for Service provders	Support for service providers	Flexibility	Sector Funding (government/private donor), targetted funding & Flexibility in funding	Isolatioin, Power Dynamics and Control	Support Groups	Opportunity to disclose	Action based Coping Strategies	Creative -Innovative strategies	Virtual Platforms	Virtual/telehealth Platforms	Provision of technology	Safety, Privacy and Confidentiality	Safe, private and confidential service provision	Intersectionality and marginalized communities					Financial Support for Suvivors
	Description		Information sharing, Public Awareness, communication with public & stakeholders	Integral part of emergency preparedness, response and recovery	Integration into essential services	Collaboration within sector and with other services		Empowerment of Survivors and service providers	Motivation, resilience and dedication of service providers & survivors		Support of service providers through funding, training, mental health support & flexible hours to help with needs	Flexiblity in Service provision and funding	Funding to manage continuously changing contexts in SLEs		Peer support groups, domestic violence adovactes, informal supports and system navigators	Opportunities to disclose (i.e., healthcare, pharmacy, banks)		Strategies used to reach/access formal/informal support		During pandemic and lockdowns, services pivoted to virtual/telehealth platrofms	Providing access to technology (i.e., internet, devices)		Alert Systems (i.e., code words) for safety and security/maintaining security and privacy vritually		Community based, Holistic, trusting, trauma based and culturally safe support	Advocacy to inform policies and decision making	Harm Reduction	Proactive about reaching sub-groups at higher risk		Funding to relfect needs of sector	Financial support/stability for survivors
1	Alston, 2022
2	Anitha, 2022
3	Bomsta, 2023
4	Briones-Vozmediano, 2014
5	Brown, 2010
6	Burd, 2023
7	Caridade, 2021
8	Castellanos-Torres, 2023
9	Clarke, 2023
10	Coram, 2021
11	Cortis, 2021
12	Cunha, 2023
13	Desai. 2022
14	Elliott, 2022
15	Elvey 2022
16	Emsley, 2023
17	Enarson, 1999
18	Engleton, 2022
19	Fleury-Steiner, 2022
20	Fogarty, 2022
21	Fothergill, 1999
22	Fuchsel 2024
23	Garcia, 2022
24	Ghidei, 2022
25	Gill 2023
26	Golenko, 2022
27	Gregory, 2021
28	Haag, 2022
29	Hendix 2021
30	Holt, 2022
31	Houghton, 2010
32	Katou, 2022
33	Krishnamurti, 2021
34	Lapierre, 2022
35	Leat, 2024
36	Leigh, 2022
37	Luebke, 2023
38	MacGregor, 2022
39	Mantler, 2022
40	Mantler, 2024
41	McKinlay, 2023
42	Michaelsen, 2022
43	Montesanti, 2022
44	Nahar, 2023
45	Nnawulez,i 2022
46	Oswald, 2022
47	Otero-García, 2018
48	Pedersen 2023a
49	Pedersen 2023b
50	Petersson, 2022
51	Pfitzner, 2022
52	Pfitzner, 2022
53	Pfitzner, 2023
54	Puigvert, 2021
55	Ragavan, 2022
56	Rahman, 2022
57	Randell, 2023
58	Ravi, 2022
59	Safar, 2023
60	Sapire, 2022
61	Segura, 2023
62	Shyrokonis, 2024
63	Speed, 2020
64	Stanley, 2022
65	Storer 2023
66	Thiara, 2022
67	Toccalino, 2022
68	Vives-cases, 2021
69	Voth Schrag, 2023
70	Williams, 2021
71	Wood, 2022
72	Wright, 2022
73	Wyckoff, 2023
74	Yakubovich, 2023
